# Supplementary material for: Improved high-quality reference genome of red drum facilitates the processes of resistance-related gene exploration
Source: Sci Data. 2023 Nov 7;10:774. doi: 10.1038/s41597-023-02699-7 (PMC10630468; doi:10.1038/s41597-023-02699-7)
Supplement: Supplementary file 1 — Supplementary DEGs_Set [file 41597_2023_2699_MOESM1_ESM.xlsx]

## Sheet: CKG32-vs-FWG3
*Genes with an false discovery rate (FDR) < 0.05 and |log2 fold change (FC)| > 2 were considered significant differentially expressed genes (DEGs).
Gene ID	Gene symbol	MSK_mean (Control)	FWK_mean (Test)	log2(fc)	FDR
Soc05G009480	SAT1	96.1267	474.68	2.30395	6.16e-61
Soc02G000520	Hpgd	55.3467	224.14	2.01783	5.17e-39
Soc22G008140	DUSP14	0.873333	9.03667	3.37119	2.77e-29
Soc19G007440	CISH	2.25	15.89	2.82012	1.04e-27
Soc03G007770	Slc22a5	9.88	122.173	3.62827	8.73e-25
Soc19G006230	CISH	19.9967	131.75	2.71997	1.31e-24
Soc09G004180	Prodh	17.4767	53.8	1.62218	5.1e-22
Soc12G009440	slc25a38a	2.57	11.6133	2.17594	1.9e-19
Soc21G003520	slc2a12	15.69	99.3667	2.66292	3.15e-19
Soc03G001060	Pde9a	9.45	103.023	3.44651	3.15e-19
Soc07G006220	PERP	43.5467	127.803	1.55329	4.57e-19
Soc16G001630	pitrm1	3.69	15.37	2.05842	1.45e-18
Soc22G009650	Rab34	15.96	52.3567	1.71391	2.66e-18
Soc05G005490	H1-6	0.493333	11.3667	4.5261	8.03e-16
Soc09G003170	prlr	20.02	64.0933	1.67873	3.31e-15
Soc23G001460	HP	0.05	4.21667	6.39803	5.65e-15
Soc04G005480	msrb2	0.37	5.80667	3.97211	4.54e-14
Soc15G008740	ANXA3	0.353333	5.61667	3.99061	1.2e-13
Soc15G004260	DAO	99.61	35.53	-1.48725	1.33e-13
Soc18G003170	mfsd4b	419.5	49.8167	-3.07397	1.57e-13
Soc12G006050	Metrnl	13.3667	3.67333	-1.86348	1.81e-13
Soc16G005420	AGXT	194.897	555.843	1.51197	2.17e-13
Soc16G005720	EXTL2	42.2033	190.427	2.17381	2.21e-13
Soc01G000370	Noct	6.12333	23.56	1.94395	2.55e-13
Soc15G002230	--	17.0333	3.54333	-2.26518	6.61e-13
Soc18G010860	cnp-3	27.9	139.493	2.32186	1.48e-12
Soc06G006400	Sema3e	0.423333	2.64333	2.64249	4.27e-12
Soc23G006670	rnf128	22.8	47.4833	1.05839	8.53e-12
Soc02G000360	PLA2R1	47.3567	283.933	2.58391	1.45e-11
Soc12G000390	Slc25a23	2.13333	9.95333	2.22207	2.54e-11
Soc19G008790	Slc4a8	3.09	0.646667	-2.25651	8.29e-11
Soc05G004710	H1-3	0.693333	8.68333	3.64663	1.64e-10
Soc16G009910	PAPPA2	0.246667	1.80667	2.8727	2.9e-10
Soc17G006690	PTGER3	2.51667	22.5433	3.16311	2.95e-10
Soc08G000980	gyaR	91.9067	29.05	-1.66163	5.06e-10
Soc22G005780	Abhd15	1.00667	3.77333	1.90625	6.07e-10
Soc19G001470	Slc41a1	101.69	10.8933	-3.22266	6.14e-10
Soc23G005590	MEF2A	5.25	18.7333	1.83522	7.95e-10
Soc17G007770	ARRDC2	44.8533	111.107	1.30866	9.02e-10
Soc22G000170	SERP1	62.87	30.8467	-1.02726	9.25e-10
Soc17G007760	--	0.616667	5.65333	3.19654	1.97e-09
Soc18G001650	PFKFB1	26.59	7.24	-1.87682	3.15e-09
Soc24G000750	PFKFB3	4.46667	11.8533	1.40802	3.57e-09
Soc17G009410	--	19.95	104.517	2.38927	3.81e-09
Soc02G004970	H2AC21	1.01333	6.91667	2.77097	6.03e-09
Soc04G003030	KIF9	3.70333	12.6733	1.7749	6.79e-09
Soc05G005210	RAP1GAP2	48.3233	19.9167	-1.27874	6.85e-09
Soc04G005490	C8G	0.0333333	5.46	7.35579	7.61e-09
Soc17G006600	uox	774.897	223.54	-1.79347	8.47e-09
Soc19G011290	PLTP	10.5667	26.6267	1.33335	1.07e-08
Soc13G005380	--	8.09333	30.4767	1.9129	1.3e-08
Soc12G009340	LDLR	0.0366667	1.61667	5.46241	1.37e-08
Soc17G008740	ANKMY1	2.23667	5.48333	1.2937	1.77e-08
Soc17G006700	CTH	90.6333	242.203	1.41811	2.22e-08
Soc16G002110	--	0.803333	8.65667	3.42974	4.25e-08
Soc14G004770	SULT1C4	13.3633	35.1733	1.3962	4.75e-08
Soc19G008260	PFKFB4	20.0033	42.3933	1.0836	4.92e-08
Soc06G002320	HYDIN	2.96	7.11333	1.26493	5.17e-08
Soc21G000500	pm20d2	2.67	9.11	1.77061	5.2e-08
Soc07G006730	cyc	7.20333	29.02	2.01031	6.28e-08
Soc04G000890	--	4.06	0.933333	-2.12102	8.63e-08
Soc16G002510	SLC1A3	12.1767	29.7767	1.29006	9.25e-08
Soc12G004760	acsf2	31.1733	9.11	-1.77479	9.34e-08
Soc19G009050	CYP27B1	0.001	2.03	10.9873	9.61e-08
Soc16G001930	PIH1D3	7.04	19.2433	1.45071	1.75e-07
Soc13G008020	odc1-a	8.69	25.46	1.5508	2.15e-07
Soc10G002710	cyp26b1	1.17667	4.15333	1.81956	2.15e-07
Soc09G003020	PTPN13	6.2	15.41	1.31353	2.25e-07
Soc12G004480	Trim39	10.9767	48.24	2.13579	2.65e-07
Soc16G005200	GLUL	29.86	88.4033	1.56589	6.9e-07
MSTRG.13557	--	0.846667	2.41667	1.51315	7.32e-07
Soc17G007250	pol	0.02	2.51333	6.97346	7.55e-07
Soc12G010580	RAB40C	6.27667	17.7233	1.49758	9e-07
Soc18G006250	RIBC1	4.18333	10.61	1.3427	1.05e-06
Soc14G007600	RASD1	106.51	25.9267	-2.03848	1.05e-06
Soc08G006510	Tekt2	3.04667	7.88667	1.37218	1.13e-06
Soc19G004100	ARHGEF10L	5.59333	12.23	1.12864	1.28e-06
Soc19G000820	Cfap57	4.06667	8.64	1.08718	1.33e-06
Soc11G003760	--	34.7	16.87	-1.04048	1.54e-06
Soc22G006750	DDB_G0282067	31.3	5.27	-2.57029	1.83e-06
Soc22G007390	Mme	25.8733	11.55	-1.16357	2.06e-06
Soc09G003190	AGXT2	1092.75	2831.37	1.37353	2.7e-06
Soc04G004560	Lnx2	3.69667	1.10333	-1.74436	3.44e-06
Soc14G006290	Myof	6.93667	15.1633	1.12827	3.44e-06
Soc18G005150	SLC26A6	134.463	63.56	-1.08102	3.53e-06
Soc02G004950	H2AC21	1.08333	4.72667	2.12535	3.62e-06
Soc16G004260	AQP1	110.28	54.6267	-1.01349	3.71e-06
Soc12G006160	msrb1	0.243333	2.07333	3.09095	3.71e-06
Soc03G009060	Satb2	6.86333	2.89667	-1.24452	3.95e-06
Soc08G006560	SLC9A3	79.5233	30.1167	-1.40082	3.99e-06
Soc07G004560	MAT1A	138.147	45.56	-1.60036	4.01e-06
Soc13G006550	MTHFD1	40.2433	19.8167	-1.02204	4.67e-06
Soc07G001730	Bag3	11.06	5.37667	-1.04057	6.58e-06
Soc08G008530	--	21.6533	111.253	2.36119	7.41e-06
Soc08G000970	gyaR	9.84	0.603333	-4.02763	8.53e-06
Soc19G007260	--	9.22	23.1633	1.329	9.14e-06
Soc11G004010	EPHX2	16.15	8.03667	-1.00687	9.39e-06
Soc21G003830	TGFB3	0.396667	1.87333	2.23961	9.39e-06
Soc19G001580	zgc:112255	8.12667	21.54	1.40628	1.23e-05
Soc17G008350	AK4	32.8633	12.32	-1.41548	1.37e-05
Soc03G005600	hnmt-a	114.72	232.913	1.02168	1.37e-05
Soc12G004730	metrnl	13.01	32.36	1.31459	1.49e-05
Soc12G009990	SSTR3	4.80667	12.3067	1.35633	1.6e-05
Soc04G002580	THNSL1	2.15333	5.19333	1.27009	1.62e-05
Soc15G010660	Tcim	50.7233	105.43	1.05556	1.62e-05
Soc17G001670	gpt2	165.63	72.7133	-1.18767	1.7e-05
Soc05G007970	Slc8a2	51.5867	11.0267	-2.226	1.8e-05
Soc18G007580	TMEM51	12.66	30.0633	1.24773	1.84e-05
Soc08G000460	--	6.12333	23.03	1.91113	1.91e-05
Soc08G000500	--	5.94667	12.3867	1.05863	2.02e-05
Soc05G006520	cldn7a	57.85	116.91	1.01501	2.14e-05
Soc13G008540	ccdc65	4.67	9.86	1.07817	2.35e-05
Soc15G008690	slc25a25a	2.90667	7.43333	1.35464	2.35e-05
Soc15G002750	GDA	71.5467	32.0833	-1.15706	3.04e-05
Soc19G008940	calcoco1	0.0133333	1.47333	6.7879	3.06e-05
Soc08G006400	rft2	18.2667	5.66333	-1.68949	3.37e-05
Soc02G009310	SLC22A7	232.81	569.117	1.28957	3.41e-05
Soc13G002140	DDO	35.5633	15.8633	-1.16469	3.76e-05
Soc01G002720	SLC25A5	58.2433	17.4433	-1.73942	3.76e-05
Soc21G004870	drc1	5.10667	10.6267	1.05724	3.76e-05
Soc21G004290	--	4.38333	11	1.3274	3.76e-05
Soc05G002920	Sowaha	4.79667	10.0167	1.0623	4.96e-05
Soc05G007100	myo19	1.18667	3.94	1.73128	5.05e-05
Soc12G007440	Trim39	156.003	60.18	-1.37422	5.07e-05
Soc07G003410	Bag2	4.29333	11.2267	1.38676	6.78e-05
Soc22G004670	TMPRSS2	20.7733	3.98667	-2.38148	8.46e-05
Soc13G007720	SLC7A9	36.9133	10.7167	-1.78429	8.74e-05
Soc22G002930	Smtnl2	0.523333	2.33667	2.15865	9.14e-05
Soc14G006480	Crym	26.24	71.6167	1.44853	9.29e-05
Soc17G008960	Rsph4a	3.91333	9.22333	1.23689	9.9e-05
Soc17G004380	hsd11b1l	11.41	41.07	1.84779	9.98e-05
Soc21G003500	aldh8a1	70.5467	29.8767	-1.23956	0.000121984
Soc08G000880	--	33.09	13.8867	-1.25269	0.000131291
Soc10G006510	FREM1	8.27	3.46667	-1.25434	0.000135971
Soc19G005930	Errfi1	3.34333	9.15	1.45248	0.000140018
Soc13G004020	Pacrg	8.73333	18.3967	1.07484	0.000142798
Soc16G008420	ANGPTL3	10.5233	1.84333	-2.5132	0.000148138
Soc22G006460	TMPRSS13	1.62667	6.66333	2.03433	0.00017264
MSTRG.8552	HLA-DQB2	536.897	259.88	-1.0468	0.000177773
Soc21G001780	SERPINA1	4.65333	1.64333	-1.50164	0.00020855
Soc07G004330	PYROXD2	21.9733	9.48667	-1.21178	0.000212709
Soc16G005160	Dpp6	0.736667	2.29333	1.63836	0.000217406
Soc01G005440	ZNF185	5.97	2.46667	-1.27517	0.00022339
Soc14G008010	SULT2A1	5.07	14.9467	1.55977	0.000232932
Soc10G005590	Dnah2	1.04667	2.18667	1.06293	0.000277408
Soc04G005670	ropn1l	3.70667	7.88	1.08807	0.000281865
Soc21G003380	Lratd1	6.79	2.46	-1.46475	0.000297342
Soc08G002790	lrrc69	1.64667	5.63667	1.77529	0.000331923
Soc21G000660	GPR63	0.79	2.01	1.34727	0.000331923
Soc15G002800	--	5.74667	12.9833	1.17586	0.00035075
Soc09G004500	Ggt1	152.53	67.7867	-1.17002	0.000355815
Soc09G004870	Slc2a9	59.1633	21.52	-1.45903	0.000373096
Soc12G004610	Mrpl12	19.9133	39.9667	1.00506	0.000373096
Soc11G000870	dzip1	2.24667	4.76333	1.08419	0.000378334
Soc05G006130	RTase	4.09333	0.91	-2.16934	0.00041022
Soc18G006470	FIGN	2.26333	1.07667	-1.07188	0.000429115
Soc14G001500	ttll6	1.61333	3.50333	1.11868	0.000436812
Soc04G004010	BDH1	47.4933	20.8167	-1.18999	0.000450078
Soc16G007390	GADD45A	12.8867	30.98	1.26546	0.00046637
Soc17G007560	ANGPTL4	12.22	39.2	1.68161	0.00046637
Soc19G000640	aldh1l1	53.83	24.4867	-1.13641	0.000471823
Soc01G007700	FGFRL1	2.57333	7.06	1.45603	0.000476271
Soc03G003340	DCT	6.96333	24.3967	1.80883	0.00048738
Soc16G004320	Higd1a	5.39667	14	1.37529	0.000564737
Soc16G002080	--	12.6467	1.57	-3.00992	0.000623722
MSTRG.7842	--	38.3067	17.9233	-1.09576	0.000722894
Soc17G003870	Uap1	3.8	9.16667	1.2704	0.000804826
Soc19G007630	atad3-a	5.06333	11.4433	1.17635	0.000822856
MSTRG.7209	--	0.683333	2.49333	1.86741	0.000840167
Soc04G000080	LAMA1	0.173333	0.001	-7.43741	0.000854766
Soc21G008510	Ccr6	4.83	10.7	1.14752	0.000864425
Soc19G000230	PTPRG	2.90667	6.51	1.16329	0.00102811
Soc13G005720	CLEC4M	8.63667	18.8767	1.12806	0.00103541
MSTRG.3252	CIP2A	1.79	0.001	-10.8057	0.00103572
Soc23G006400	phka2	8.92667	18.0733	1.01767	0.0010879
MSTRG.20413	--	41.1367	17.7033	-1.2164	0.001135
Soc23G007830	ADAMTS6	0.283333	1.04333	1.88063	0.00115295
Soc12G012060	CASKIN2	0.6	1.71	1.51096	0.00123022
Soc22G008730	GUCA1A	1.63333	6.25333	1.93681	0.00138061
Soc15G010840	HMGCR	0.12	1.04	3.11548	0.00144567
Soc07G003710	ADK	43.2467	89.6533	1.05177	0.00146608
Soc14G003810	--	1.52333	3.37667	1.14837	0.00169018
Soc04G000950	mec-2	1.53333	0.296667	-2.36976	0.00169402
Soc14G008200	rsph1	9.07	18.63	1.03845	0.00174257
Soc23G006700	SLC12A1	100.15	248.18	1.30922	0.00179489
Soc15G008100	GADD45G	18.8	38.4233	1.03125	0.00193001
Soc05G002380	SLC22A6	381.027	174.597	-1.12587	0.00193108
Soc04G001940	Nlrc5	4.02333	10.2933	1.35525	0.00212472
Soc04G004820	Cspp1	0.31	1.05667	1.76918	0.00214368
Soc14G006210	ACE	5.33333	11.38	1.09339	0.00217706
Soc14G000970	Trim11	11.6367	3.65667	-1.67008	0.00274955
Soc17G003800	Cyp2j6	57.8033	128.86	1.15658	0.00290126
Soc14G008750	cyp26a1	1.88667	7.74333	2.03712	0.00312049
Soc08G001740	efna1	0.68	1.91667	1.49499	0.00316039
Soc18G001540	CCN3	0.62	1.7	1.45519	0.00319106
Soc05G006040	Dnajb13	0.89	3.68667	2.05044	0.00319317
Soc08G001340	CYP51A1	0.516667	2.10667	2.02766	0.0032041
Soc16G006670	GRAMD2B	0.236667	1.77667	2.90824	0.00337074
Soc13G005740	KLRG2	4.13667	0.203333	-4.34655	0.00337074
Soc21G000670	Ndufaf4	1.20333	3.38333	1.49141	0.00343827
Soc04G000780	--	8.05333	3.35667	-1.26256	0.00391209
Soc08G006860	Cox6b1	4.05	12.8267	1.66315	0.00391221
Soc04G004800	ppp1r42	3.79	8.72	1.20213	0.00392325
Soc13G008900	ENPEP	4.17333	1.25	-1.73927	0.0039321
Soc12G003710	Igfals	3.65	0.986667	-1.88726	0.0039321
Soc09G002230	Stbd1	1.47	0.456667	-1.6866	0.00397852
Soc16G007850	ccdc39	2.75	6.16	1.1635	0.00402894
Soc19G005320	PRELID3B	4.09333	8.48667	1.05192	0.00422925
Soc22G002730	--	4.68333	10.8333	1.20987	0.00422925
Soc04G000280	--	5.19	1.06667	-2.28263	0.00439089
Soc15G005470	ANTKMT	3.27333	0.983333	-1.73501	0.00447884
Soc15G004920	Prune2	11.3467	5.63333	-1.01021	0.00449668
Soc08G004000	DNAH3	0.243333	0.643333	1.40263	0.00473322
Soc16G004760	Dhx30	2.06333	4.66667	1.17742	0.00486295
Soc21G007020	GALNT14	6.71667	15.5233	1.20862	0.0048938
Soc03G007610	pla1a	6.7	14.4267	1.1065	0.00501559
Soc17G004210	Cbarp	2.64333	1.28333	-1.04246	0.00517324
Soc12G006060	AQP8	174.057	65.59	-1.40801	0.0052262
Soc18G008990	atad3-b	2.02667	0.556667	-1.86422	0.0052733
Soc21G002270	FERMT1	1.16667	2.73	1.22651	0.0052733
MSTRG.22754	Nlrc3	9.48	3.20333	-1.56531	0.00531431
Soc22G008280	slc47a1	236.177	84.1333	-1.48912	0.00535401
Soc22G005700	pol	0.0766667	3.28	5.41895	0.00540689
Soc15G001520	TRPM6	1.49667	3.03667	1.02074	0.00555938
Soc13G000490	DCTN1	1.28333	2.61667	1.02783	0.0056562
Soc21G005760	AK7	2.75667	6.19667	1.16857	0.00568437
Soc14G001770	G6PC	125.52	310.407	1.30624	0.00570825
Soc11G003810	myl1	0.163333	4.28	4.71172	0.00570825
Soc10G000100	RT1-B	49.2	170.893	1.79637	0.00570825
Soc21G002900	tmem200a	0.196667	0.873333	2.15078	0.00570825
Soc06G009510	TNNT3	0.001	1.05667	10.0453	0.0059416
Soc08G003200	efcab1	4.15	9.71	1.22636	0.00606526
Soc07G008620	Znf318	7.06667	3.29333	-1.10148	0.00611089
Soc03G002790	MAATS1	2.9	6.23	1.10318	0.00663973
Soc24G003600	Fut9	1.54667	4.35333	1.49296	0.0069518
Soc19G006330	MST1	15.4933	36.02	1.21715	0.0069518
Soc05G005710	Slc23a1	18.9833	57.1133	1.58909	0.0069819
Soc23G000980	DPY19L3	0.87	2.49	1.51706	0.00767233
Soc21G001110	--	1.91	4.35667	1.18965	0.00775163
Soc17G006510	ssx2ip-a	1.60667	3.52333	1.13287	0.00775163
Soc16G008410	KANK4	8.71333	3.26333	-1.41688	0.00784606
Soc17G005850	SOAT1	1.96	4.81667	1.29718	0.00784606
Soc10G003940	--	10.2967	24.0633	1.22466	0.00788855
Soc08G009010	IGKV4-1	27.6233	9.48	-1.54293	0.00851052
MSTRG.19107	--	0.48	2.78667	2.53743	0.00865101
Soc02G001060	KRT222	3.36	1.15333	-1.54265	0.00886416
Soc21G001560	Ankef1	0.863333	2.25	1.38194	0.00901573
Soc23G005870	grtp1a	6.06667	13.57	1.16144	0.00971075
Soc02G008910	ALOX12B	12.7267	4.44	-1.51922	0.00971075
Soc15G000210	si:ch211-248e11.2	7.07	15.4733	1.13	0.00990875
Soc18G008660	nphp4	12.3833	4.17333	-1.56913	0.00991322
Soc04G006920	col21a1	3.05667	1.30667	-1.22607	0.0099576
Soc20G010030	--	0.796667	4	2.32795	0.0100703
Soc04G000930	Bclaf3	15.0067	5.21667	-1.5244	0.0104787
Soc06G004080	--	6.08667	2.31667	-1.3936	0.0105241
Soc03G007790	dnajc15	5.32667	12.0433	1.17693	0.0105831
Soc22G001650	CKM	0.113333	2.20333	4.28104	0.0110083
Soc03G007090	SLC10A2	4.34333	1.61	-1.43174	0.0111851
Soc04G000960	SH2D1B	4.92	1.3	-1.92015	0.0119952
Soc15G005640	Hsd17b3	19.3467	42.1667	1.12402	0.0127662
Soc14G004760	atp2a1	0.0433333	1.12667	4.70044	0.0130935
Soc09G005940	TTLL11	0.613333	1.47	1.26107	0.0131134
Soc17G003430	ALN	23.9833	10.94	-1.13242	0.0132906
Soc24G004600	meig1	10.5067	29.4233	1.48566	0.0136538
Soc02G011810	TMEM63B	3.00667	6.54	1.12113	0.0140501
Soc16G004880	MEP1B	10.8267	2.95	-1.8758	0.0144074
Soc19G007480	ndufaf3	5.21667	11.82	1.18003	0.0148767
Soc17G003500	Rdh7	155.837	70.6	-1.14229	0.0151467
Soc19G006260	zmynd10	4.35667	9.55	1.13228	0.0154014
Soc07G001390	--	2.41	5.67333	1.23516	0.0155056
Soc12G010850	hsp70	0.88	2.55333	1.53681	0.0158076
MSTRG.2519	Cd48	3.35	7.97333	1.25102	0.0158076
Soc13G005360	PRPH2	1.50667	3.79667	1.33337	0.0163561
Soc16G005860	AP1S2	1.98	4.81	1.28054	0.0176049
Soc13G001820	cdkl1	3.97333	8.47	1.09201	0.0178353
Soc02G012230	EML6	0.52	1.44	1.46949	0.0180659
MSTRG.1843	Synpo2	0.523333	1.37333	1.39188	0.0180659
Soc08G007010	NECAP1	1.07667	2.19667	1.02874	0.0182795
Soc15G000310	cfap77	4.45667	9.30667	1.0623	0.0184814
Soc06G002940	Slc6a13	0.373333	0.001	-8.54432	0.0189827
Soc01G002620	STARD10	0.716667	2.63333	1.87752	0.018995
Soc15G007660	bhmt	664.463	1489.41	1.16448	0.019279
Soc23G001440	DPEP1	76.7333	35.22	-1.12346	0.0193037
Soc06G007860	USH1C	1.49667	3.72333	1.31484	0.020338
Soc21G004560	Aloxe3	40.17	92.9067	1.20966	0.0203653
Soc01G005990	Nek1	1.77667	3.70667	1.06095	0.0206935
Soc11G003340	--	4.60333	10.1133	1.13551	0.0207719
Soc04G007260	F3	0.993333	4.93333	2.31221	0.0207938
Soc13G006830	Cox7a2	4.74333	13.01	1.45565	0.0208343
Soc11G002880	TUBA1A	28.0833	13.4067	-1.06676	0.0218226
Soc21G006890	ATF3	1.20667	2.53667	1.07191	0.0232296
Soc04G001890	mec-2	1.36	3.93	1.53092	0.0237481
Soc19G005510	SOAT1	0.53	1.53667	1.53574	0.023899
Soc19G006890	SLC2A11	5.06333	1.38333	-1.87194	0.0249894
Soc17G004410	creb3l3a	2.24667	6.92667	1.62438	0.0255819
Soc09G002910	Slc45a2	0.0533333	0.54	3.33985	0.0255819
Soc24G003160	LRGUK	1.09667	2.74	1.32105	0.025784
Soc19G006900	SLC2A11	7.74	51.6433	2.73818	0.0270547
Soc07G001880	EMX2	22.7333	10.8367	-1.06889	0.0270547
Soc13G004440	pm20d2	8.05333	3.27	-1.3003	0.0273726
Soc12G000900	dnase1	4.58	12.0433	1.39482	0.0275425
Soc20G004870	SGK1	1.39333	4.70333	1.75514	0.0284804
Soc10G000980	--	25.36	71.25	1.49034	0.0297795
Soc18G003340	eif4e3	4.79333	11.99	1.32273	0.0298298
Soc09G005230	DBH	4.13333	1.82	-1.18337	0.0299919
Soc02G003310	LITAF	0.27	1.65	2.61143	0.0311101
Soc04G006870	SSPO	0.126667	0.0366667	-1.7885	0.0315942
Soc05G007060	ine	24.4467	12.08	-1.01702	0.032218
Soc07G001090	SLC1A4	58.4567	123.513	1.07923	0.03226
Soc23G006260	Ildr2	1.58333	4.92667	1.63765	0.03226
Soc20G005100	--	0.63	1.75	1.47393	0.033215
Soc08G003530	ITGB8	0.63	1.86333	1.56446	0.0332361
Soc20G009560	rhbg	4.34	1.98667	-1.12735	0.0350048
Soc15G003130	Aqp3	0.99	0.163333	-2.59961	0.0353808
Soc04G002570	Enkur	5.46333	13.18	1.2705	0.0353808
Soc17G006940	hykk	4.93667	2.12667	-1.21494	0.0362017
Soc20G001090	Klf10	1.43667	3.77	1.39184	0.0371431
MSTRG.1445	--	0.256667	1.07333	2.06413	0.0379219
Soc08G005780	sdhaf3	3.78	8.11	1.10132	0.0381635
Soc02G000910	SORCS3	0.113333	0.586667	2.37197	0.0384851
Soc15G000660	Rsph14	2.01	4.35333	1.11492	0.0388785
Soc03G003880	SLC25A12	0.936667	2.35333	1.3291	0.0395494
Soc17G006160	CTXN1	2.82667	0.913333	-1.62989	0.0396376
MSTRG.5659	C15orf65	1.69333	3.97	1.22927	0.0410675
Soc08G008040	IGKV1-27	239.313	85.74	-1.48086	0.0410675
Soc20G007270	CEACAM5	1.10333	0.233333	-2.2414	0.0414825
Soc09G006790	bhmt	18.8867	38.8433	1.0403	0.0432432
Soc13G003020	IGKV3-15	82.47	27.6433	-1.57694	0.0435496
Soc03G005660	Gzmb	23.3467	10.85	-1.10552	0.0437325
Soc04G006600	pol	0.37	0.0366667	-3.33498	0.0473885
Soc08G006160	agr2	10.5433	3.24333	-1.70078	0.0478563
Soc06G001470	rassf10	4.81	10.39	1.11109	0.0479535
Soc22G007050	CFAP45	4.52667	1.80667	-1.32512	0.0487858
Soc23G004020	--	1.65	3.74	1.18057	0.049766

## Sheet: CKG32-vs-MSG16
*Genes with an false discovery rate (FDR) < 0.05 and |log2 fold change (FC)| > 2 were considered significant differentially expressed genes (DEGs).
Gene ID	Gene symbol	CKG32_mean (Control)	MSG16_mean (Test)	log2(fc)	FDR
Soc10G001910	SLC12A3	5.3	142.13	4.74507	4.93e-41
Soc13G008020	odc1-a	4.03	19.3567	2.26398	1.19e-23
Soc10G001750	BTNL2	1.17	9.73	3.05593	2.8e-14
Soc21G003280	ESRRG	8.27	18.6567	1.17373	6.45e-14
Soc05G006130	RTase	0.001	3.06667	11.5825	1.88e-10
MSTRG.8877	--	86.1167	39.33	-1.13066	2.18e-10
Soc12G000390	Slc25a23	0.393333	2.49667	2.66618	4.22e-10
Soc12G001900	--	288.763	618.517	1.09892	2.64e-09
Soc22G003640	tcaf	30.31	13.39	-1.17864	6e-07
Soc15G008230	il1b	3.38	0.496667	-2.76667	1.67e-06
Soc15G002800	--	4.02333	14.1267	1.81196	2.21e-06
Soc16G002110	--	3.78333	0.373333	-3.34112	7.07e-06
MSTRG.477	--	54.1133	3.4	-3.99238	7.87e-06
MSTRG.14489	--	164.237	72.0533	-1.18864	1.26e-05
Soc03G004770	trpm2	0.0833333	0.806667	3.27501	1.27e-05
Soc15G008220	il1b	5.42667	0.813333	-2.73815	1.44e-05
Soc18G009110	Rnf223	3.25333	8.82333	1.43941	1.9e-05
Soc05G001020	Vwa7	0.0333333	1.56333	5.55152	9.17e-05
Soc05G006150	Cnga2	0.603333	2.41333	2	9.95e-05
MSTRG.1619	--	5.15	1.25667	-2.03497	0.000132651
Soc07G008620	Znf318	2.51667	6.85667	1.44599	0.000170837
Soc23G005250	cyp1a1	22.11	50.9367	1.20401	0.000234884
Soc16G002080	--	0.65	5.10333	2.97293	0.000463478
Soc04G001580	SSR1	13.9667	43.8167	1.64949	0.000688032
Soc16G002400	--	432.223	1188.25	1.45899	0.00171138
Soc05G007980	nccrp1	83.2467	33.6267	-1.30779	0.0029183
Soc10G002660	--	0.606667	3.34	2.46087	0.00295837
Soc19G007280	WNK2	1.65333	0.816667	-1.01756	0.00301586
Soc16G005460	AIRE	0.296667	1.89667	2.67655	0.00394794
Soc07G006130	Sult3a1	0.353333	4.14	3.55053	0.00458256
Soc19G007440	CISH	0.976667	2.92	1.58003	0.00547002
Soc10G001900	KLHL33	1.42333	4.62333	1.69966	0.0059221
Soc10G006570	TRIM35	7.93	2.52	-1.6539	0.00604147
Soc14G006580	pvalb2	51.51	17.25	-1.57826	0.00683572
Soc05G000410	--	11.5033	4.7	-1.29132	0.00729301
Soc24G001180	cmah	14.9567	36.0533	1.26934	0.00731504
Soc20G009510	s100a1	1752.24	813.687	-1.10665	0.00821341
Soc08G007810	H2-K1	11.36	35.6067	1.64818	0.0104027
Soc04G005380	gpt2l	5.43667	15.7833	1.53761	0.0133185
Soc06G002150	--	10.6067	24.1233	1.18546	0.0135445
Soc20G007280	--	3.67	1.61667	-1.18276	0.0136317
Soc10G002100	pxn1	2.46333	0.0733333	-5.07	0.0141163
Soc20G003960	Colq	0.456667	1.99667	2.12838	0.015027
Soc04G001630	--	0.05	1.05667	4.40145	0.0181801
Soc12G000010	pol	4.59333	2.00667	-1.19474	0.0202328
Soc12G000100	Abat	3.88333	8.60333	1.1476	0.0229799
Soc04G004210	GARS1	12.5267	5.77333	-1.11753	0.0229799
Soc22G005630	GIMAP4	5.56667	1.66667	-1.73985	0.0305985
Soc02G008900	ALOX12B	15.5533	7.35333	-1.08075	0.0323265
Soc16G001290	GIMAP8	0.56	1.62	1.5325	0.0323265
Soc19G010980	lce	4.02667	1.37	-1.55541	0.0345276
Soc04G000070	ZBTB14	3.74667	9.36667	1.32193	0.0350595
Soc08G008290	LTBR	8.81667	18.6667	1.08216	0.0360539
Soc02G011000	Neu3	1.92667	9.59	2.31542	0.0360539
Soc10G002090	--	1.33667	0.266667	-2.32553	0.0360539
Soc16G000810	--	3.27	8.86	1.43802	0.0403237
MSTRG.14500	gag-pol	14.05	6.77667	-1.05192	0.0403237
Soc08G007580	Mr1	264.463	565.513	1.09649	0.0403237
Soc12G002440	slc4a1	57.5	25.6	-1.16742	0.040669

## Sheet: MSG16-vs-FWG3
*Genes with an false discovery rate (FDR) < 0.05 and |log2 fold change (FC)| > 2 were considered significant differentially expressed genes (DEGs).
Gene ID	Gene symbol	MSG16_mean (Control)	FWG3_mean (Test)	log2(fc)	FDR
Soc05G007780	MMP13	3.13667	123.887	5.30364	4.2189e-71
Soc14G002490	slc4a1	34.5867	2.05667	-4.07184	3.26891e-54
Soc22G004330	KCNJ1	76.3267	13.3433	-2.51607	3.83122e-43
MSTRG.8989	--	26.6467	105.507	1.98531	6.64064e-31
Soc06G007010	AHCYL2	12.9233	2.35333	-2.4572	2.66982e-28
Soc09G006090	PTGES	72.3567	519.1	2.84281	6.89665e-25
Soc04G005740	BCO1	2.06	10.6733	2.37329	1.67984e-20
Soc22G004650	DSCAM	1	4.78	2.25701	1.10479e-19
Soc18G009110	Rnf223	8.82333	31.7233	1.84615	2.08432e-19
MSTRG.13696	--	1.77333	8.17	2.20387	5.03411e-18
Soc07G004550	tmem150a	4.89667	15.61	1.6726	2.57601e-17
Soc08G000550	--	791.76	144.347	-2.45553	3.57851e-17
Soc23G006770	NNT	20.08	7.1	-1.49987	8.72226e-17
Soc15G008180	SLC4A4	4.74667	0.64	-2.89077	2.73429e-16
Soc05G007830	MMP13	70.3067	191.54	1.44591	4.45696e-14
Soc19G001760	Cyld	25.4167	4.98	-2.35156	7.52768e-14
Soc12G000390	Slc25a23	2.49667	9.00667	1.85099	7.85084e-14
MSTRG.14500	gag-pol	6.77667	22.2067	1.71235	1.1338e-13
Soc22G003100	CLCN2	2.53	7.51	1.56968	1.63803e-13
MSTRG.18572	fxyd11	188.177	81.36	-1.2097	1.73054e-13
Soc15G004570	MPO	1528.17	248.75	-2.61904	2.18075e-13
Soc06G005850	IDH2	226.997	102.227	-1.1509	2.30806e-13
Soc18G002620	SOGA1	0.396667	2.83	2.8348	1.03545e-12
Soc10G001900	KLHL33	4.62333	23.9833	2.37503	1.45664e-12
Soc16G006220	FAM102B	4.44	14.25	1.68233	2.91124e-12
Soc15G006840	--	2.69333	25.6567	3.25187	2.91124e-12
Soc20G003820	ACAN	9.16	22.3533	1.28707	5.44169e-12
Soc19G001710	DEPTOR	4.65	0.626667	-2.89146	8.58229e-12
Soc14G007110	KCTD5	10.7767	23.27	1.11056	1.37481e-11
Soc23G005250	cyp1a1	50.9367	177.957	1.80475	1.48172e-11
Soc09G001140	Gimap4	12.5	4.21667	-1.56775	1.59045e-11
Soc10G000120	Tfr2	0.563333	3.02333	2.42408	2.87969e-11
Soc11G002290	NR4A2	0.356667	2.89333	3.02008	3.45049e-11
MSTRG.142	--	13.08	2.51667	-2.37778	5.62777e-11
Soc13G000810	GIMAP5	52.73	8.77667	-2.58688	6.11663e-11
Soc02G003800	--	2.87333	13.5267	2.23501	6.3565e-11
Soc15G010300	Tspan4	19.1367	7.09667	-1.43113	6.98321e-11
Soc16G003990	MCOLN3	24.3767	6.5	-1.90699	6.98321e-11
MSTRG.8552	HLA-DQB2	710.727	299.003	-1.24913	1.49401e-10
Soc12G011910	krt13	0.09	164.217	10.8334	1.69485e-10
Soc13G007040	GJB3	45.4467	121.97	1.42428	2.50408e-10
Soc23G002080	ADM	4.02	12.4267	1.62817	3.28093e-10
Soc16G001630	pitrm1	3.18667	12.2233	1.93952	5.23509e-10
Soc06G002720	--	3.15333	24.59	2.96312	7.16623e-10
Soc12G011700	Kpnb1	0.001	1.51667	10.5667	9.58418e-10
Soc09G003170	prlr	25.0533	58.41	1.22121	1.07342e-09
Soc04G000890	--	2.90667	0.536667	-2.43727	1.76511e-09
Soc07G004120	Pprc1	1.69667	5.83333	1.78162	1.89272e-09
Soc21G001080	NLRC3	2.07	5.77333	1.47977	2.53209e-09
Soc19G008010	ptgis	45.2133	194.537	2.10522	2.53209e-09
Soc12G003170	--	91.64	30.1067	-1.60589	3.39161e-09
Soc16G004850	dusp22b	21.5267	9.02333	-1.25439	2.20128e-08
Soc13G006140	Rab15	17.3733	5.38	-1.6912	4.18873e-08
Soc15G006750	PSAT1	39.7233	16.9633	-1.22757	9.98782e-08
Soc14G000980	ELOVL6	6.18667	2.69667	-1.19799	1.35159e-07
Soc23G000420	Plekhf1	27.93	62.4733	1.16142	1.51857e-07
Soc17G006690	PTGER3	1.37	0.34	-2.01057	1.55127e-07
Soc06G008950	--	47.6033	100.593	1.0794	1.56338e-07
Soc15G003970	GAL3ST1	0.75	3.86	2.36364	1.65615e-07
Soc16G006670	GRAMD2B	108.427	48.5667	-1.15868	1.88196e-07
Soc02G000430	--	15.6033	6.06333	-1.36367	2.02582e-07
Soc14G002030	Wnk4	10.1467	20.9933	1.04893	2.02582e-07
Soc05G007870	GDPD5	22.54	50.4867	1.16341	2.07616e-07
Soc19G011260	RALGAPB	3.86333	1.34667	-1.52045	2.08942e-07
Soc24G003200	MEST	9.46667	19.8167	1.06579	2.42971e-07
Soc06G009680	cftr	14.25	6.17	-1.20762	2.50338e-07
Soc15G004110	TRPV4	5.44	20.6267	1.92283	2.92251e-07
Soc13G008020	odc1-a	19.3567	57.2	1.56318	3.30836e-07
Soc04G003650	esyt2-b	5.26	10.7767	1.03478	3.3171e-07
Soc18G005080	samhd1	170.383	11.41	-3.90041	3.3532e-07
Soc03G002830	lrrc58	6.69	16.8	1.32838	3.92921e-07
Soc16G002110	--	0.373333	4.22333	3.49985	6.51676e-07
Soc08G008290	LTBR	18.6667	52.6167	1.49506	7.79159e-07
Soc07G003730	VCL	29.8933	11.53	-1.37443	8.62128e-07
Soc09G006870	PDE8B	1.35	3.36333	1.31693	1.28869e-06
Soc18G004610	krt8	301.693	60.77	-2.31165	1.4214e-06
MSTRG.6567	--	6.35	2.66333	-1.25352	1.53529e-06
Soc11G003560	SLC5A3	2.06667	0.446667	-2.21004	2.25054e-06
Soc18G002590	CABLES2	9.95667	20.3333	1.03011	4.13372e-06
Soc06G001770	ANPEP	9.42	22.71	1.26953	5.43535e-06
Soc14G000970	Trim11	4.02	1.54333	-1.38115	5.89256e-06
Soc23G002100	CD44	30.4067	109.26	1.84531	6.35643e-06
MSTRG.15326	RGS16	0.53	4.48	3.07943	6.55722e-06
Soc19G006230	CISH	17.7667	54.56	1.61867	7.33499e-06
Soc15G008220	il1b	0.813333	64.4467	6.30812	7.33499e-06
Soc04G000960	SH2D1B	3.83	0.72	-2.41128	7.76073e-06
MSTRG.7770	--	0.293333	2.82667	3.26849	7.80234e-06
MSTRG.16319	gag-pol	11.8167	37.23	1.65564	8.06162e-06
MSTRG.19076	CEACAM1	0.206667	4.69667	4.50626	8.18914e-06
Soc11G002650	Etv5	3.03	7.12333	1.23323	8.18914e-06
Soc15G008910	Unc13b	5.51	2.56667	-1.10216	8.42524e-06
Soc14G001240	etv4	7.7	15.4933	1.00872	9.51433e-06
Soc12G002060	SLC16A6	12.6667	29.4133	1.21543	1.04632e-05
Soc15G008230	il1b	0.496667	43.9667	6.46799	1.259e-05
Soc22G003710	Trim25	12.5233	39.2367	1.64758	1.53869e-05
Soc13G004170	--	3.13	8.35	1.41561	1.68127e-05
Soc07G006620	slc16a12b	4.34667	2.03667	-1.0937	2.50445e-05
Soc13G007050	Gjb4	34.7367	82.8633	1.25427	2.81622e-05
Soc03G005050	Cps1	6.91333	18.6933	1.43507	3.21277e-05
MSTRG.6806	--	651.733	50.8333	-3.68044	3.21872e-05
MSTRG.15288	--	5.04333	11.1233	1.14114	3.21872e-05
Soc10G001880	LTB4R	11.1233	26.73	1.26487	3.43017e-05
Soc20G009750	TLR2-1	0.85	2.45	1.52725	3.76388e-05
Soc10G000100	RT1-B	60.0467	203.483	1.76075	4.28708e-05
MSTRG.14110	--	1.27667	4.78333	1.90563	4.28708e-05
Soc19G009310	DGKA	6.36667	2.49333	-1.35246	4.70665e-05
Soc13G001440	arg2-a	74.43	161.723	1.11957	4.70665e-05
Soc07G004050	ubtd1	12.5533	4.83667	-1.37599	5.4716e-05
Soc02G003060	PCYT2	18.7833	37.58	1.00051	5.53212e-05
Soc18G004200	IL17RC	8.48667	4.15667	-1.02977	5.57321e-05
Soc21G006810	--	13.9667	5.71667	-1.28874	6.09133e-05
MSTRG.14714	--	46.22	17.52	-1.39951	6.94357e-05
Soc12G005170	SOCS3	48.99	129.817	1.40592	7.32733e-05
Soc10G002920	PNP	0.0233333	4.01	7.42507	7.87113e-05
Soc03G005660	Gzmb	10.7633	3.89333	-1.46705	8.85389e-05
Soc01G002790	Fosl1	0.996667	53.0067	5.73292	9.73129e-05
MSTRG.13491	MPO	81.2967	2.94667	-4.78604	0.00011992
Soc21G005040	PRDM1	3.27	10.8033	1.72411	0.000128408
Soc10G001810	Skint4	3.66	13.98	1.93345	0.000139822
Soc15G010660	Tcim	53.81	140.467	1.38428	0.000148366
Soc07G008620	Znf318	6.85667	2.61667	-1.38978	0.000157869
Soc19G007630	atad3-a	3.48	7.62333	1.13133	0.000157869
Soc15G003130	Aqp3	28.5333	76.6733	1.42608	0.000175918
Soc17G000910	KIFAP3	0.426667	1.20333	1.49586	0.000190473
Soc16G007390	GADD45A	26.8133	87.06	1.69906	0.00019753
MSTRG.1378	LYG2	31.8067	7.71	-2.04453	0.000203982
Soc17G001220	RGS2	15.39	112.843	2.87426	0.000220555
Soc16G008480	--	2.71667	0.706667	-1.94274	0.000220555
Soc15G007750	GGH	19.32	9.39333	-1.04039	0.000227217
Soc03G001830	KLF5	4.55667	9.89667	1.11896	0.000256004
Soc05G002510	Adgrg2	5.08667	11.4567	1.17139	0.00028765
Soc02G004540	KPNA2	6.04667	14.49	1.26085	0.000299361
Soc03G000920	Lacc1	5.75	2.39	-1.26655	0.000318079
Soc04G006600	pol	5.22333	14.0433	1.42684	0.000325015
Soc15G003630	SLC14A2	272.057	96.2233	-1.49945	0.00034544
Soc10G002660	--	3.34	0.35	-3.25442	0.000381209
Soc18G004310	B3GALT4	1.86667	5.52	1.5642	0.000391982
Soc05G001020	Vwa7	1.56333	0.06	-4.70352	0.000403868
Soc18G006320	AVPR2	5.36667	1.75333	-1.61393	0.000411575
Soc18G005100	samhd1	91.1367	13.2367	-2.78349	0.000447305
Soc10G004230	ARHGEF15	6.88	13.8833	1.01287	0.000474048
Soc11G000540	RCAN1	11.52	24.8867	1.11123	0.000542492
Soc15G010590	--	13.9767	48.0133	1.78041	0.000586354
Soc12G012060	CASKIN2	1.75667	5.42	1.62545	0.000607733
Soc24G005380	H1-2	16.6233	34.0167	1.03303	0.000621366
Soc12G007440	Trim39	23.26	11.4067	-1.02797	0.000632216
Soc10G005990	--	7.23667	2.64	-1.45479	0.000662974
Soc04G000280	--	5.15667	1.02	-2.33787	0.00069021
MSTRG.5029	OLFM4	13.3633	6.04	-1.14566	0.000695982
Soc22G005700	pol	0.0366667	8.93	7.92805	0.000721998
Soc03G001760	ACOD1	10.5867	5.14	-1.04241	0.000767076
MSTRG.13848	--	10.1333	36.65	1.8547	0.000814755
Soc20G008640	tnf	1.39	4.84333	1.80092	0.000859666
Soc01G000370	Noct	3.01667	13.8133	2.19503	0.000927337
MSTRG.20413	--	35.34	13.2133	-1.41931	0.000971335
Soc23G001520	MCEE	8.35667	3.96333	-1.07621	0.0009777
Soc14G004240	Gimap9	45.5833	21.3633	-1.09337	0.00115437
Soc23G004030	--	13.7833	32.4933	1.23722	0.00115437
Soc12G004480	Trim39	5.61667	11.4667	1.02966	0.00118493
Soc12G000410	Gspt1	33.1533	67.1133	1.01745	0.00119406
MSTRG.21875	ILDR1	6.04667	17.8767	1.56387	0.00131396
Soc16G007120	GDF15	0.286667	3.33333	3.53952	0.00131396
Soc18G009460	PLXNB1	2.66333	5.49333	1.04445	0.00136917
MSTRG.12381	--	0.496667	1.58667	1.67565	0.00143134
Soc03G003880	SLC25A12	4.59	1.87	-1.29546	0.00143762
Soc04G000930	Bclaf3	22.3867	7.46667	-1.5841	0.00145195
MSTRG.2488	--	6.57333	2.05	-1.681	0.00145195
Soc13G004410	--	11.72	3.63	-1.69093	0.00147292
Soc04G002340	--	6.39333	32.7767	2.35803	0.00148401
Soc10G005330	--	1.27	5.8	2.19122	0.00155134
Soc01G007010	B3GNT2	1.88	4.58333	1.28566	0.00156778
MSTRG.17099	--	11.5967	3.71667	-1.64163	0.00172718
Soc10G001990	C1QL4	624.16	191.613	-1.70372	0.00184015
Soc10G003990	--	11.67	4.88	-1.25785	0.00189653
Soc05G006130	RTase	3.06667	0.736667	-2.05759	0.00192333
Soc17G007250	pol	0.00666667	7.37667	10.1118	0.0019519
Soc16G005260	Itm2c	3.91333	12.9867	1.73056	0.00206089
Soc05G007430	vmp1	8.16667	23.1533	1.5034	0.00215873
Soc02G002530	SEC23A	6.94333	19.89	1.51834	0.00220312
MSTRG.159	--	3.34	0.463333	-2.84973	0.00249806
Soc14G004430	ST6GALNAC1	3.86333	11.9967	1.63472	0.00276964
Soc05G009170	--	8.44333	30.3067	1.84375	0.00298775
Soc15G008690	slc25a25a	1.52667	6.01667	1.97858	0.00304009
Soc19G009540	IL10	2.73333	0.693333	-1.97904	0.00305292
Soc04G001870	Bclaf3	19.19	39.4067	1.03809	0.00325768
Soc15G000870	Gimap8	25.8	11.0433	-1.2242	0.00347521
Soc13G001220	GANC	5.83667	2.48667	-1.23093	0.00389437
Soc06G007780	phlda2	27.9533	165.677	2.56728	0.00414527
Soc10G005280	yvgN	4.15333	9.71667	1.22619	0.00430414
Soc20G002810	--	14.4367	4.97667	-1.53649	0.00446458
Soc18G002810	Mfsd2a	1.34333	0.4	-1.74775	0.00449627
Soc10G000560	Sgms2	5.39	11.6867	1.11651	0.00490999
Soc02G005480	Slc29a2	3.55667	11.19	1.65361	0.00502713
Soc23G004050	IRF2	9.22	4.36667	-1.07823	0.00509685
Soc19G005080	TGM5	1.04667	4.83333	2.20722	0.00509944
Soc19G006410	EPHA2	7.62667	21.0867	1.46721	0.00516501
Soc18G005090	samhd1	96.5633	34.4167	-1.48837	0.00518349
Soc23G008330	NQO1	34.3733	13.2267	-1.37784	0.00520253
Soc14G003880	Hpdl	1.99667	4.21	1.07623	0.00535722
Soc01G002570	sox3	9.65333	20.4667	1.08418	0.00536095
Soc20G001170	SQLE	0.966667	0.316667	-1.61005	0.00552109
Soc17G006140	CERS2	31.7733	14.9567	-1.08703	0.00566167
Soc14G005110	--	2.23667	0.846667	-1.40148	0.00627082
Soc22G001960	CLDN4	62.1933	129.31	1.056	0.00630244
Soc15G007010	agpat9l	5.23667	11.4167	1.12442	0.0064076
Soc03G002330	nxpe3	38.0367	17.5133	-1.11894	0.0065733
Soc10G004900	irlA	4.53333	11.6867	1.36622	0.00687637
Soc20G006390	--	0.296667	5.58667	4.23507	0.00687637
Soc02G003540	GCGR	1.36667	0.406667	-1.74874	0.00687637
MSTRG.11024	--	19.92	2.05	-3.28052	0.0070981
Soc12G009490	--	3.93667	0.873333	-2.17237	0.00734224
Soc19G006710	ptgis	8.96333	23.6067	1.39709	0.00734923
Soc20G001450	TPBG	2.54667	6.08667	1.25704	0.00741201
Soc19G006470	--	1.76333	5.23333	1.56942	0.0076961
Soc16G005560	PLK3	13.16	30.1067	1.19392	0.00769769
Soc10G001110	Skint1	1.08333	5.45667	2.33254	0.00775247
Soc08G006540	ago3	0.9	2.06	1.19465	0.00815077
Soc16G002080	--	5.10333	0.783333	-2.70374	0.00818309
Soc11G001960	NAB1	4.58333	12.6733	1.46733	0.00818309
Soc03G008420	--	7.6	21.47	1.49825	0.00818309
Soc15G010270	Imp4	7.64	15.91	1.05829	0.00822609
Soc12G009440	slc25a38a	0.676667	2.09	1.62699	0.00838526
Soc20G001780	HAS2	0.393333	1.74667	2.15078	0.00866816
Soc19G010980	lce	1.37	12.3633	3.17382	0.0089445
Soc23G002140	EIF4G2	58.1067	150.577	1.37372	0.00919252
Soc16G006340	midn	1.04667	5.41333	2.37072	0.00937056
Soc03G002800	NR1I2	10.8867	4.45333	-1.2896	0.00950608
Soc13G001490	Plek2	1.7	8.1	2.25239	0.0100466
Soc02G010020	Ugdh	6.16667	16.0533	1.38031	0.0101497
MSTRG.13891	--	64.4667	22.03	-1.54908	0.0102111
Soc20G010420	SLC39A1	0.95	4.02333	2.08239	0.0105428
Soc10G000790	--	6.04667	2.86333	-1.07844	0.0106781
Soc16G000800	--	8.07333	2.66667	-1.59813	0.0108795
Soc16G010940	cnpy1	7.66333	3.82	-1.0044	0.0111549
Soc17G004300	BDMD1	7.79	2.30333	-1.7579	0.0115875
Soc12G004570	TRIM27	14.6467	7.07333	-1.05011	0.0116956
MSTRG.9111	--	3.25333	7.17333	1.14073	0.0118781
Soc20G008720	gpatch4	5.09333	10.6767	1.06778	0.0120857
Soc03G002350	nxpe3	15.5233	6.22667	-1.31791	0.0122586
Soc20G007940	FHL3	9.38667	21.93	1.22422	0.0123225
Soc09G003210	BRIX1	16.7067	34.2133	1.03413	0.0125055
Soc12G009550	--	6.30333	0.566667	-3.47554	0.0126562
Soc07G004490	--	5.97333	12.9833	1.12005	0.0126639
MSTRG.19357	--	2.75	5.68333	1.04731	0.0131714
Soc22G002490	Cad96Ca	9.03333	4.25667	-1.08553	0.0138819
Soc22G005780	Abhd15	4.55333	9.16333	1.00895	0.0143282
Soc19G002510	mx	2.1	0.28	-2.90689	0.0148774
Soc07G007420	GPR4	4.07333	1.54667	-1.39705	0.0152484
Soc01G005610	DUSP1	24.6467	65.5467	1.41113	0.0155887
Soc09G004830	slc20a1b	12.84	34.39	1.42134	0.0157019
MSTRG.21345	--	3.27667	0.35	-3.2268	0.0162188
Soc17G008090	acer1	0.676667	3.01	2.15325	0.0162188
Soc23G004160	GNPNAT1	5.76333	13.5933	1.23792	0.0162188
Soc03G002370	nxpe3	13.72	4.24333	-1.69301	0.0162188
Soc06G007820	DUSP8	4.88	12.77	1.38781	0.0162714
Soc15G010150	--	6.70333	14.0767	1.07036	0.0163351
Soc13G008350	DHRS13	15.66	34.9167	1.15683	0.0163351
Soc21G001510	PAQR8	11.3967	5.61667	-1.02083	0.0165104
Soc12G010850	hsp70	2.26	8.98	1.99039	0.0172203
MSTRG.8201	--	6.34333	19.8667	1.64704	0.0176552
Soc20G002130	--	217.253	88.7067	-1.29226	0.0182279
Soc17G004280	Gzmb	12.2167	3.72333	-1.71418	0.0187541
Soc04G005500	EXFABP	255.947	126.477	-1.01697	0.0190293
MSTRG.1309	Cd209a	2.39	0.343333	-2.79933	0.0195148
Soc07G006670	MAL	0.853333	0.356667	-1.25853	0.0195887
Soc04G005100	--	7.63	3.72333	-1.03509	0.0205413
Soc13G000570	GPR68	1.31	3.49667	1.41641	0.0208512
Soc01G005790	HBEGF	14.79	64.9933	2.13567	0.0221422
Soc19G005320	PRELID3B	10.0867	24.01	1.25119	0.0221583
Soc07G006130	Sult3a1	4.14	0.836667	-2.30691	0.0223425
Soc20G002460	Ccr4	5.32333	2.66	-1.0009	0.0223425
Soc09G003660	ass1	16.95	37.2733	1.13686	0.0224882
Soc14G005790	--	2.14	5.71333	1.41672	0.0225479
Soc20G003630	KIRREL3	2.57667	5.75	1.15806	0.0234887
Soc08G006830	STYK1	7.35	14.9433	1.02369	0.0238135
Soc01G006650	--	0.733333	2.41	1.71649	0.0241906
MSTRG.16025	--	0.863333	2.13667	1.30737	0.0241906
Soc05G005490	H1-6	1.08333	3.31	1.61135	0.0244157
Soc15G005250	TLE1	1.77	3.54667	1.00271	0.0247786
Soc15G004170	gatc	5.12	2.42667	-1.07717	0.0248003
Soc23G008700	--	124.817	286.78	1.20013	0.0249539
Soc06G002190	TAT	2.06333	6.03	1.54718	0.0250032
Soc14G006620	Baiap2l1	3.79333	8.90333	1.23088	0.026024
Soc08G004650	mfsd2ab	8.89	20.12	1.17837	0.026024
Soc12G001240	--	5.26667	2.06	-1.35425	0.026024
Soc16G002500	Atcay	1.2	4.57667	1.93126	0.026024
Soc12G009870	Prf1	11.11	5.54667	-1.00217	0.026024
Soc15G002230	--	93.94	15.29	-2.61915	0.0265879
Soc05G002830	fgf1	2.15	5.82333	1.43751	0.0266358
MSTRG.8551	--	364.32	177.76	-1.03528	0.027084
MSTRG.9074	--	52.0033	117.987	1.18195	0.0270962
Soc08G001670	SHE	1.37667	3.27333	1.24958	0.0272779
Soc09G004240	--	1.18	4.38667	1.89434	0.0279154
Soc04G000150	NLRP13	6.94333	3.2	-1.11756	0.0280734
Soc23G005940	Nkpd1	2.01333	0.89	-1.17771	0.028518
MSTRG.17004	--	1.99667	0.96	-1.05649	0.028518
Soc15G006900	LIPG	3.78333	11.7967	1.64065	0.0285258
Soc03G007790	dnajc15	5.73333	12.1633	1.08509	0.0290008
Soc09G007320	HCAR3	1.66	3.89333	1.22982	0.0299136
Soc10G000250	--	2.38	9.07667	1.9312	0.031404
Soc03G002100	MFSD9	8.53	4.25333	-1.00395	0.0320728
Soc14G006710	NOXO1	0.423333	1.52333	1.84737	0.0320728
Soc16G001040	Cldn19	4.24667	2.10667	-1.01137	0.0332578
Soc16G002140	PNP	5.17	15.14	1.55013	0.0333655
Soc16G008330	uck2b	8.81333	17.6633	1.003	0.0333655
Soc06G008520	GALNT8	22.1867	9.84333	-1.17247	0.033881
Soc17G008490	DMRT2	8.01	3.60667	-1.15114	0.0345474
Soc13G003820	Bdkrb2	6.61	3.29667	-1.00364	0.0360219
Soc16G000810	--	8.86	3.48	-1.34822	0.0360866
Soc17G004290	Gzmb	9.59667	3.11	-1.62562	0.0363737
Soc05G002840	SPRY4	3.91333	8.86667	1.17999	0.0366568
Soc06G010370	hsd17b12a	39.4133	93.25	1.24242	0.0377649
Soc15G006850	--	11.86	30.26	1.35131	0.0399453
Soc16G002070	--	5.12	0.75	-2.77118	0.0401492
Soc02G007840	DCHS2	1.70667	0.826667	-1.0458	0.0412745
Soc18G002760	EMILIN3	0.493333	1.17	1.24587	0.0413339
Soc16G004320	Higd1a	17.0367	38.26	1.16719	0.0421598
Soc10G002210	--	4.54667	0.596667	-2.92981	0.0422958
Soc01G003790	--	4.92667	2.38333	-1.04763	0.0440471
Soc04G003080	--	3.78	11.8	1.64233	0.0443774
Soc03G002590	SIK2	9.37	19.7433	1.07524	0.0449112
Soc21G006890	ATF3	3.45	22.0867	2.67851	0.0457231
Soc05G007500	BTG3	3.66	10.5467	1.52687	0.0465892
Soc21G005880	Gpr176	1.38333	0.64	-1.11201	0.0478253
Soc15G003720	Fancg	2.65	1.24	-1.09565	0.0479824
Soc14G008010	SULT2A1	3.84667	8.33333	1.11528	0.0485937
Soc03G004620	hceb	3.36	7.83333	1.22117	0.0489045
Soc12G005720	--	11.7867	4.77333	-1.30409	0.0495558
Soc16G009770	fitm1	5.96	2.28	-1.38628	0.0496982

## Sheet: CKK-vs-FWK
*Genes with an false discovery rate (FDR) < 0.05 and |log2 fold change (FC)| > 2 were considered significant differentially expressed genes (DEGs).
Gene ID	Gene symbol	CKK_mean (Control)	FWK_mean (Test)	log2(fc)	FDR
Soc05G009480	SAT1	79.1667	474.68	2.58399	8.76e-74
Soc21G003520	slc2a12	12.2533	99.3667	3.01959	1.08e-71
Soc17G006690	PTGER3	0.526667	22.5433	5.41967	4.24e-61
Soc09G004180	Prodh	12.8233	53.8	2.06883	8.82e-43
Soc19G007440	CISH	1.87667	15.89	3.08187	7.84e-39
Soc02G000520	Hpgd	47.1267	224.14	2.24978	1.64e-37
Soc19G006230	CISH	10.8333	131.75	3.60425	1.42e-30
Soc22G008140	DUSP14	0.66	9.03667	3.77525	5.28e-29
Soc03G001060	Pde9a	5.84	103.023	4.14086	7.87e-28
Soc12G004480	Trim39	8.41	48.24	2.52005	1.14e-27
Soc21G005210	APOB	0.21	2.76667	3.71969	6.37e-26
Soc12G000390	Slc25a23	1.06667	9.95333	3.22207	1.56e-23
Soc22G009650	Rab34	12.7833	52.3567	2.03411	5.26e-21
Soc17G007770	ARRDC2	30.2533	111.107	1.87678	5.55e-21
Soc14G004770	SULT1C4	8.73	35.1733	2.01043	7.67e-21
Soc10G000100	RT1-B	45.7567	170.893	1.90104	9.65e-21
Soc06G006400	Sema3e	0.196667	2.64333	3.74853	3.25e-20
Soc12G009990	SSTR3	2.14	12.3067	2.52376	4.26e-20
Soc09G003170	prlr	14.8533	64.0933	2.10939	1.04e-19
Soc02G009310	SLC22A7	210.85	569.117	1.43251	1.45e-19
Soc18G007580	TMEM51	6.41667	30.0633	2.22811	3.93e-19
Soc13G005380	--	8.44	30.4767	1.85239	1.23e-18
Soc23G005590	MEF2A	4.02	18.7333	2.22034	2.51e-18
Soc07G006220	PERP	36.7133	127.803	1.79955	4.23e-18
Soc05G005490	H1-6	0.76	11.3667	3.90267	7.14e-18
Soc16G009910	PAPPA2	0.236667	1.80667	2.9324	1.14e-15
Soc14G007600	RASD1	134.183	25.9267	-2.3717	3.15e-15
Soc14G008010	SULT2A1	3.30667	14.9467	2.17637	3.77e-15
Soc08G000460	--	4.00333	23.03	2.52424	6.67e-15
Soc16G001630	pitrm1	4.22667	15.37	1.86252	7.11e-15
Soc22G006750	DDB_G0282067	45.5567	5.27	-3.11179	8.25e-15
Soc15G002800	--	1.91	12.9833	2.76502	2.49e-14
Soc17G001670	gpt2	147.913	72.7133	-1.02446	1.49e-13
Soc14G006290	Myof	4.99333	15.1633	1.60251	1.94e-13
Soc19G001470	Slc41a1	97.2333	10.8933	-3.15801	6.11e-13
Soc10G001750	BTNL2	1.29667	10.9333	3.07585	7.64e-13
Soc01G000370	Noct	4.91	23.56	2.26254	8.35e-13
Soc22G005780	Abhd15	0.696667	3.77333	2.4373	8.64e-13
Soc12G006050	Metrnl	16.8033	3.67333	-2.19359	1.43e-12
Soc07G006730	cyc	4.43	29.02	2.71167	1.75e-12
Soc14G001770	G6PC	114.08	310.407	1.44411	5.11e-12
Soc17G006600	uox	1242.76	223.54	-2.47494	1.32e-11
Soc16G004260	AQP1	148.143	54.6267	-1.43932	1.32e-11
Soc13G006550	MTHFD1	42.2933	19.8167	-1.09372	4.48e-11
Soc05G005210	RAP1GAP2	57.9667	19.9167	-1.54125	4.92e-11
Soc19G000640	aldh1l1	68.15	24.4867	-1.47672	7.43e-11
Soc18G008660	nphp4	21.3067	4.17333	-2.35203	7.83e-11
Soc13G002140	DDO	43.95	15.8633	-1.47017	8.43e-11
Soc04G004010	BDH1	61.51	20.8167	-1.56308	9.15e-11
Soc18G008050	Prelid3b	63.3267	26.8667	-1.237	1.21e-10
Soc16G005720	EXTL2	43.3033	190.427	2.13669	2.26e-10
Soc01G004410	aldob	2486.91	895.05	-1.47431	3.29e-10
Soc15G008740	ANXA3	0.476667	5.61667	3.55866	3.35e-10
Soc02G009300	SLC22A7	132.667	275.8	1.05582	3.46e-10
Soc16G005200	GLUL	29.8767	88.4033	1.56508	4.31e-10
Soc05G004710	H1-3	0.663333	8.68333	3.71044	4.46e-10
Soc11G003760	--	41.5267	16.87	-1.29958	5.74e-10
Soc21G004560	Aloxe3	16.37	92.9067	2.50473	6.16e-10
Soc17G004380	hsd11b1l	8.03667	41.07	2.35342	6.16e-10
Soc17G006700	CTH	77.6967	242.203	1.64029	7.97e-10
Soc12G010580	RAB40C	5.61333	17.7233	1.65872	8.33e-10
Soc04G000280	--	5.71333	1.06667	-2.42122	1.04e-09
Soc15G002230	--	19.8933	3.54333	-2.48911	1.12e-09
Soc15G004260	DAO	108.603	35.53	-1.61196	1.2e-09
Soc04G000330	ECI2	47.92	10.1133	-2.24437	1.58e-09
Soc01G007700	FGFRL1	1.62333	7.06	2.12071	1.82e-09
Soc09G003190	AGXT2	900.003	2831.37	1.6535	2.35e-09
Soc13G008020	odc1-a	6.43	25.46	1.98534	2.51e-09
Soc19G008260	PFKFB4	15.8433	42.3933	1.41996	2.6e-09
Soc12G007440	Trim39	224.61	60.18	-1.90007	2.97e-09
Soc19G001580	zgc:112255	6.16667	21.54	1.80446	2.97e-09
Soc17G003430	ALN	31.8167	10.94	-1.54017	3.61e-09
Soc05G005710	Slc23a1	10.88	57.1133	2.39215	3.94e-09
Soc04G004560	Lnx2	3.86333	1.10333	-1.80798	6.89e-09
Soc12G009340	LDLR	0.001	1.61667	10.6588	7.94e-09
Soc17G001460	DSP	7.02333	3.19333	-1.13709	8.5e-09
Soc22G007390	Mme	23.99	11.55	-1.05454	8.52e-09
Soc19G011290	PLTP	8.27667	26.6267	1.68575	8.69e-09
Soc19G005930	Errfi1	2.20667	9.15	2.0519	9.05e-09
Soc18G001650	PFKFB1	40.3567	7.24	-2.47875	1.08e-08
Soc23G006670	rnf128	22.09	47.4833	1.10403	1.7e-08
MSTRG.7209	--	0.33	2.49333	2.91754	1.73e-08
Soc20G000140	Slc6a20a	11.94	4.52667	-1.39928	2.66e-08
Soc09G004500	Ggt1	199.56	67.7867	-1.55775	3.88e-08
Soc12G009440	slc25a38a	2.90333	11.6133	2	3.95e-08
Soc08G000970	gyaR	9.81667	0.603333	-4.02421	4.07e-08
Soc17G009410	--	12.7033	104.517	3.04045	4.07e-08
Soc07G001090	SLC1A4	43.3067	123.513	1.51201	4.82e-08
Soc18G010860	cnp-3	27.96	139.493	2.31876	4.88e-08
Soc16G005970	Klhl24	6.54	15.0967	1.20687	6.17e-08
Soc09G001030	--	3.86667	13.5033	1.80415	6.26e-08
Soc07G006240	ARID5B	4.71	10.79	1.1959	9.48e-08
Soc19G009050	CYP27B1	0.001	2.03	10.9873	1.02e-07
Soc08G006400	rft2	24.1533	5.66333	-2.0925	1.12e-07
Soc21G005920	SLC10A1	67.58	23.7167	-1.5107	1.15e-07
Soc18G005150	SLC26A6	202.333	63.56	-1.67054	1.34e-07
Soc08G006860	Cox6b1	4.24	12.8267	1.59701	1.43e-07
Soc08G006560	SLC9A3	93.85	30.1167	-1.63979	1.51e-07
Soc20G007270	CEACAM5	1.85	0.233333	-2.98706	1.51e-07
Soc12G006160	msrb1	0.12	2.07333	4.11085	1.66e-07
Soc02G004950	H2AC21	0.973333	4.72667	2.27982	1.74e-07
Soc21G003380	Lratd1	7.25	2.46	-1.55932	1.74e-07
Soc21G004290	--	3.09667	11	1.82872	1.74e-07
Soc03G007770	Slc22a5	5.62	122.173	4.44222	1.77e-07
MSTRG.3152	--	2.03333	0.0666667	-4.93074	1.77e-07
Soc13G007720	SLC7A9	45.4167	10.7167	-2.08337	2.32e-07
Soc19G008790	Slc4a8	3.15333	0.646667	-2.28578	2.61e-07
Soc18G001540	CCN3	0.326667	1.7	2.37964	2.65e-07
Soc14G006480	Crym	22.75	71.6167	1.65443	3.14e-07
Soc15G002940	ARRDC3	16.4567	38.7933	1.23714	3.14e-07
Soc21G007020	GALNT14	5.08333	15.5233	1.61059	3.15e-07
Soc21G003830	TGFB3	0.25	1.87333	2.90561	3.15e-07
Soc22G004620	Sh3bgr	9.1	29.1967	1.68187	3.22e-07
Soc05G007970	Slc8a2	55.9267	11.0267	-2.34254	3.89e-07
Soc19G007260	--	10.3933	23.1633	1.15618	5.8e-07
Soc20G003510	Hspa8	4.27333	1.20333	-1.82833	6.21e-07
Soc16G005160	Dpp6	0.43	2.29333	2.41504	7.18e-07
Soc15G002840	BCO2	14.0933	4.63	-1.60593	7.28e-07
Soc18G002530	Ptpn1	14.7733	30.8567	1.06259	7.32e-07
Soc21G003500	aldh8a1	78.4167	29.8767	-1.39214	7.34e-07
Soc06G002320	HYDIN	2.98	7.11333	1.25521	7.49e-07
Soc22G004670	TMPRSS2	60.47	3.98667	-3.92296	7.55e-07
Soc04G001630	--	0.406667	4.01333	3.30288	7.7e-07
Soc19G008940	calcoco1	0.001	1.47333	10.5249	8.21e-07
Soc23G007830	ADAMTS6	0.173333	1.04333	2.58958	8.28e-07
Soc08G000980	gyaR	71.8133	29.05	-1.30571	1.26e-06
Soc08G004720	SH3BP5	18.0967	6.64333	-1.44574	1.29e-06
Soc05G006520	cldn7a	49.9967	116.91	1.22549	1.37e-06
Soc17G005850	SOAT1	1.36667	4.81667	1.81737	1.46e-06
Soc16G004320	Higd1a	3.79333	14	1.88389	1.63e-06
Soc05G002920	Sowaha	4.00667	10.0167	1.32193	1.65e-06
Soc22G008730	GUCA1A	1.41667	6.25333	2.14213	1.77e-06
Soc15G005640	Hsd17b3	17.4067	42.1667	1.27646	1.77e-06
Soc12G010850	hsp70	0.486667	2.55333	2.39138	1.83e-06
Soc01G000390	--	1.66667	4.87	1.54696	2.04e-06
Soc22G006550	SLC1A5	9.65667	22.2333	1.20313	2.15e-06
Soc19G010280	PCK1	388.707	1561.57	2.00624	2.18e-06
Soc17G006940	hykk	8.45667	2.12667	-1.9915	2.47e-06
Soc11G004010	EPHX2	17.3333	8.03667	-1.10888	2.56e-06
Soc12G006060	AQP8	278.76	65.59	-2.08748	2.57e-06
Soc15G008690	slc25a25a	2.55333	7.43333	1.54163	3.1e-06
Soc09G002230	Stbd1	2.08667	0.456667	-2.19199	3.82e-06
Soc22G002730	--	3.30667	10.8333	1.71203	3.95e-06
Soc09G003020	PTPN13	6.21333	15.41	1.31043	5.38e-06
Soc04G005480	msrb2	0.69	5.80667	3.07304	5.91e-06
Soc24G003600	Fut9	0.993333	4.35333	2.13177	5.91e-06
Soc18G003170	mfsd4b	509.247	49.8167	-3.35366	5.91e-06
MSTRG.3252	CIP2A	3.02	0.001	-11.5603	6.17e-06
MSTRG.12886	--	16.64	2.89333	-2.52385	6.51e-06
Soc15G008100	GADD45G	13.6467	38.4233	1.49343	7.63e-06
Soc02G007880	PDLIM3	10.0533	3.87	-1.37727	7.94e-06
Soc01G001830	Slc4a11	154.74	77.11	-1.00486	9.31e-06
Soc14G004920	prodh2	67.9267	21.9833	-1.62757	1e-05
Soc07G003410	Bag2	3.93667	11.2267	1.51188	1.01e-05
Soc19G003440	CDA	488.48	186.897	-1.38606	1.03e-05
Soc03G009060	Satb2	7.19667	2.89667	-1.31294	1.04e-05
Soc15G002590	IDO2	80.8167	38.65	-1.06418	1.05e-05
Soc08G000880	--	42.6867	13.8867	-1.62009	1.06e-05
Soc01G002720	SLC25A5	55.6033	17.4433	-1.6725	1.07e-05
Soc02G001200	scrn2	19.8267	9.72333	-1.02792	1.23e-05
Soc12G010860	hsp70	0.316667	2.14667	2.76106	1.27e-05
Soc22G008330	SERPINF2	55.18	135.087	1.29167	1.37e-05
Soc16G007390	GADD45A	13.8367	30.98	1.16284	1.43e-05
Soc07G004560	MAT1A	111.833	45.56	-1.29551	1.43e-05
Soc15G003200	tmem161b	7.00333	15.7967	1.17351	1.46e-05
Soc12G004760	acsf2	39.4167	9.11	-2.11328	1.61e-05
Soc02G004970	H2AC21	1.33667	6.91667	2.37144	1.61e-05
Soc21G006770	cx32.2	249.273	123.733	-1.01049	1.8e-05
Soc17G008740	ANKMY1	2.27	5.48333	1.27236	1.91e-05
Soc12G004730	metrnl	12.0933	32.36	1.42	1.93e-05
Soc17G008960	Rsph4a	3.52	9.22333	1.38971	1.95e-05
MSTRG.19328	gag-pol	1.19667	0.123333	-3.27839	2.27e-05
Soc01G002200	nefl	4.30333	9.49	1.14095	2.33e-05
Soc14G008670	MTR	1.93667	4.24667	1.13276	2.41e-05
Soc21G005010	Efhc1	11.51	24.24	1.0745	2.62e-05
Soc04G006600	pol	1.64667	0.0366667	-5.48894	2.89e-05
Soc11G000870	dzip1	2.23	4.76333	1.09493	2.95e-05
Soc16G008540	JUN	10.2867	22.36	1.12014	3.31e-05
Soc13G005360	PRPH2	1.09333	3.79667	1.796	3.35e-05
Soc16G004200	greb1l	0.506667	1.42	1.48678	3.51e-05
Soc18G000550	--	8.67	27.9167	1.68702	3.7e-05
Soc16G005420	AGXT	243.657	555.843	1.18983	3.82e-05
Soc15G002750	GDA	68.8067	32.0833	-1.10072	3.97e-05
Soc05G007150	CA4	33.6833	15.0367	-1.16355	4.05e-05
Soc08G001340	CYP51A1	0.303333	2.10667	2.79599	4.05e-05
Soc06G002990	PPARA	5.77	2.65667	-1.11895	4.46e-05
Soc04G003030	KIF9	4.10667	12.6733	1.62576	4.62e-05
MSTRG.20752	apoa1	18.7067	6.14333	-1.60646	4.74e-05
Soc03G007090	SLC10A2	6.11667	1.61	-1.92568	4.8e-05
Soc12G004610	Mrpl12	18.6967	39.9667	1.09602	5.52e-05
Soc10G003940	--	7.41667	24.0633	1.69799	6.19e-05
Soc15G008950	slc39a14	49.41	22.82	-1.1145	6.4e-05
Soc09G007140	slc25a1b	12.7033	6.32	-1.00721	6.62e-05
Soc18G001590	UGT2B31	134.94	65.0767	-1.05211	7.41e-05
Soc05G007100	myo19	1.24667	3.94	1.66012	7.44e-05
Soc09G004530	Gpat4	1.04667	3.37	1.68695	8.83e-05
MSTRG.1675	SDK1	2.42333	6.93667	1.51725	8.88e-05
Soc02G000730	CHCHD10	7	14.63	1.0635	9.49e-05
Soc15G010630	SFRP1	3.2	1.29667	-1.30326	9.49e-05
Soc06G003680	HAL	29.9333	13.1733	-1.18413	0.000104419
MSTRG.1619	--	4.07	0.74	-2.45943	0.000115774
Soc16G002400	--	1.80333	10.8033	2.58274	0.000121152
MSTRG.15669	--	1.77667	0.553333	-1.68295	0.000135978
Soc23G001390	ACSF3	4.14	11.0333	1.41417	0.000152949
Soc17G007560	ANGPTL4	14.42	39.2	1.44278	0.000152949
Soc06G000010	PTPRB	2.58	0.94	-1.45664	0.000156589
Soc20G001090	Klf10	1.34	3.77	1.49233	0.000162345
Soc06G001470	rassf10	3.31	10.39	1.65029	0.000163135
Soc05G007060	ine	29.1167	12.08	-1.26922	0.000164781
Soc19G004100	ARHGEF10L	5.77333	12.23	1.08295	0.000164781
Soc09G005320	AK3	22.59	45.4833	1.00965	0.000168048
Soc01G005440	ZNF185	6.62667	2.46667	-1.42572	0.000169502
Soc22G006230	Spa17	3.85667	7.90667	1.03572	0.000169833
Soc08G004000	DNAH3	0.2	0.643333	1.68557	0.00018245
Soc08G006510	Tekt2	3.26667	7.88667	1.2716	0.000184024
Soc20G010330	Npr1	1.39	3.87	1.47725	0.000185777
Soc13G003340	d2hgdh	8.05333	4.02	-1.00239	0.00019352
Soc21G001780	SERPINA1	4.46667	1.64333	-1.44257	0.000202429
Soc15G000160	Endog	11.35	23.2933	1.03722	0.000209721
MSTRG.12169	RTase	2.62333	14.0033	2.4163	0.000220559
Soc08G002790	lrrc69	1.74	5.63667	1.69575	0.00022349
Soc20G001940	Fxyd3	21.7833	45.4733	1.0618	0.000240245
Soc19G006260	zmynd10	3.72667	9.55	1.35761	0.000249395
Soc22G004180	tsku	27.04	13.1667	-1.0382	0.000249608
Soc23G008850	Gvin1	0.001	1.38667	10.4374	0.000252092
Soc18G003340	eif4e3	3.52333	11.99	1.76682	0.000261355
MSTRG.7842	--	41.4667	17.9233	-1.21011	0.000291394
Soc04G005280	Hgd	139.803	57.8933	-1.27193	0.000292713
Soc21G000670	Ndufaf4	0.863333	3.38333	1.97046	0.000306788
Soc15G010840	HMGCR	0.09	1.04	3.53051	0.000316243
Soc02G001060	KRT222	3.9	1.15333	-1.75766	0.000323074
Soc04G001490	RMC1	11.27	24.1767	1.10113	0.000330502
Soc14G000890	cep131	8.66	20.7933	1.26368	0.000337794
Soc10G002710	cyp26b1	1.21667	4.15333	1.77134	0.000354267
Soc13G005880	ESRRB	10.95	28.03	1.35604	0.000364226
Soc13G008900	ENPEP	4.57333	1.25	-1.87132	0.000364226
Soc20G001530	eny2-2	51.1967	22.8933	-1.16112	0.000370785
Soc20G005120	them4	0.973333	2.98	1.61431	0.000384815
Soc22G008280	slc47a1	255.42	84.1333	-1.60212	0.000395991
Soc12G003710	Igfals	6.44667	0.986667	-2.70792	0.000397198
Soc01G004850	REEP2	6.36333	15.1933	1.25558	0.000405848
Soc06G007750	igf2	6.47667	15.08	1.21931	0.000453303
Soc05G007990	nccrp1	178.317	60.7433	-1.55364	0.00048295
Soc06G006060	IGF1R	2.29333	4.99667	1.12352	0.000526836
MSTRG.11765	--	0.31	1.73333	2.48321	0.000540731
Soc15G008180	SLC4A4	1.17333	0.166667	-2.81558	0.000549304
MSTRG.9204	--	63.3833	31.54	-1.00692	0.000582967
Soc23G006260	Ildr2	1.10667	4.92667	2.15439	0.000587179
Soc07G006350	SLC3A1	43.0467	21.51	-1.00089	0.000602829
Soc04G006300	Abca4	1.35667	0.343333	-1.98238	0.000626701
Soc11G002880	TUBA1A	43.67	13.4067	-1.70369	0.000626701
MSTRG.3869	--	4.53	0.04	-6.82337	0.000659793
Soc19G006330	MST1	12.62	36.02	1.51309	0.000659863
Soc09G006500	FBP1	303.297	138.853	-1.12717	0.000659863
Soc15G001520	TRPM6	1.26	3.03667	1.26906	0.000714115
Soc17G009800	kyat3	21.1333	9.77	-1.11309	0.000733679
Soc05G003070	PDLIM4	6.94	14.8233	1.09486	0.000847643
Soc19G000170	Plekha6	10.2	4.98	-1.03435	0.000872239
Soc02G011970	sde2	8.95667	0.993333	-3.17261	0.000882616
Soc20G007320	--	2.22333	5.01667	1.174	0.000926016
Soc16G004250	AQP1	0.453333	4.68667	3.36992	0.000936622
Soc16G004880	MEP1B	12.1633	2.95	-2.04375	0.000936622
Soc10G001170	--	0.256667	4.32333	4.07418	0.000960192
MSTRG.1672	--	1.27667	5.73333	2.16699	0.000969649
Soc15G000870	Gimap8	11.35	5.05667	-1.16643	0.00108899
Soc21G003350	--	5.65	11.4467	1.0186	0.00110913
Soc19G000230	PTPRG	3.16667	6.51	1.03969	0.00114332
Soc10G004680	RBPMS	24.5367	59.42	1.27601	0.00115452
Soc08G000500	--	5.37667	12.3867	1.204	0.00118284
Soc20G010590	nudt17	17.91	7.50667	-1.25452	0.0011888
Soc19G007150	Acy1a	257.577	128.033	-1.00848	0.00121136
Soc13G009470	AK7	2.14667	6.13	1.51379	0.00121136
Soc21G002630	HSP90AA1	4.41	13.75	1.64058	0.00121471
Soc04G006920	col21a1	3.8	1.30667	-1.54011	0.00124656
Soc15G010810	FAM189A2	4.13333	1.88667	-1.13147	0.00127472
Soc15G005470	ANTKMT	3.92333	0.983333	-1.99633	0.00128066
Soc05G002380	SLC22A6	367.047	174.597	-1.07194	0.00130428
Soc12G001040	Nlrp3	1.87	3.78333	1.01662	0.00147172
Soc06G002940	Slc6a13	0.473333	0.001	-8.88671	0.00148056
Soc13G008540	ccdc65	4.49	9.86	1.13487	0.00148056
Soc19G005320	PRELID3B	3.56	8.48667	1.25332	0.00148056
Soc19G007630	atad3-a	4.73667	11.4433	1.27256	0.00148266
Soc23G001280	CA7	28.92	13.8833	-1.05871	0.00153696
Soc21G002220	NAPB	2.96667	6.28667	1.08345	0.00157704
Soc05G007260	C1qbp	18.6033	39.0867	1.07112	0.00158082
Soc13G000570	GPR68	6.07	12.83	1.07975	0.00159447
Soc03G005000	ABCA12	1.32667	3.87333	1.54577	0.00167268
Soc13G000490	DCTN1	1.12	2.61667	1.22423	0.00167351
Soc18G006250	RIBC1	4.10333	10.61	1.37056	0.00185895
Soc04G001360	--	0.001	0.853333	9.73697	0.00186036
Soc17G007760	--	0.706667	5.65333	3	0.00188377
Soc18G006750	Slc16a4	124.88	270.61	1.11567	0.00188377
Soc01G002350	tmem35a	3.60667	8.11	1.16904	0.00206736
Soc23G006700	SLC12A1	102.08	248.18	1.28169	0.00206842
Soc17G008350	AK4	28.0667	12.32	-1.18786	0.00208663
Soc17G007530	gamt	553.56	270.573	-1.03272	0.0021549
Soc22G004990	Dnaaf1	1.78333	4.57	1.35762	0.0021549
Soc17G005610	TAX1BP3	0.943333	2.07667	1.13843	0.00217079
Soc17G006160	CTXN1	2.63	0.913333	-1.52585	0.00217936
Soc12G005530	TEDC2	7.90667	3.12	-1.34152	0.00217936
Soc18G008990	atad3-b	1.81667	0.556667	-1.70641	0.00217936
Soc01G005300	CBG00325	0.07	2.2	4.974	0.00218668
Soc20G005020	rundc3b	1.97667	7.10333	1.84543	0.00236474
Soc20G009560	rhbg	4.53333	1.98667	-1.19022	0.00245298
Soc08G004860	C5orf49	2.82667	7.57667	1.42246	0.002496
Soc22G001650	CKM	0.0766667	2.20333	4.84494	0.00250276
Soc16G003560	CACNB1	2.25333	0.663333	-1.76425	0.00253765
Soc23G006620	tnfaip8l3	4.74	10.86	1.19607	0.00280475
Soc10G003760	CLDN15	9.73	21.46	1.14114	0.00286696
MSTRG.1445	--	0.18	1.07333	2.57603	0.0028853
Soc10G001740	BTNL2	3.3	11.54	1.80611	0.00292057
Soc15G010700	Abcb9	0.52	1.98667	1.93377	0.00292428
Soc19G004150	DHRS3	5.80333	2.76667	-1.06873	0.00295901
Soc06G008530	GALNT8	0.136667	1.11	3.02183	0.00301125
Soc23G008920	large2	3.87667	9.08	1.22788	0.00305958
MSTRG.3323	NLRC3	1.47333	4.26667	1.53403	0.00306353
Soc22G005290	Folr1	22.0267	9.90333	-1.15327	0.00342103
Soc17G003870	Uap1	4.05667	9.16667	1.1761	0.00345565
Soc06G006090	CERS2	11.0933	4.73667	-1.22775	0.0034719
Soc02G006890	Hmcn1	7.69333	15.3967	1.00094	0.00355846
Soc07G007530	--	3.71667	9.96333	1.42262	0.00366355
Soc02G012230	EML6	0.446667	1.44	1.6888	0.00372973
Soc23G007130	myo9aa	0.98	2.01	1.03634	0.00373723
Soc23G002100	CD44	41.7033	90.4967	1.1177	0.00385757
Soc08G005780	sdhaf3	3.46333	8.11	1.22754	0.0039186
Soc05G003080	SLC34A1	127.51	57.0033	-1.16149	0.00417946
Soc16G006670	GRAMD2B	0.25	1.77667	2.82917	0.00418618
Soc12G006380	pvalb	0.0233333	2.53667	6.7644	0.00421249
Soc18G006470	FIGN	2.18	1.07667	-1.01776	0.00435823
Soc16G004310	Ccdc13	0.733333	1.79333	1.2901	0.00456692
Soc20G010910	Txnip	3.06333	6.15667	1.00705	0.00467533
Soc14G008200	rsph1	7.55667	18.63	1.30181	0.00476946
Soc03G005970	ACMSD	32.1867	14.1867	-1.18193	0.0049745
Soc22G002930	Smtnl2	0.63	2.33667	1.89103	0.00499433
Soc16G001930	PIH1D3	8.64	19.2433	1.15526	0.00506833
Soc05G006500	Kcnip1	0.993333	3.45	1.79625	0.00526821
Soc08G003200	efcab1	3.22	9.71	1.59241	0.00530362
Soc10G007060	GAL3ST4	0.396667	1.00333	1.3388	0.00531657
Soc24G005380	H1-2	10.7067	24.9	1.21764	0.00538256
Soc12G006390	OCM	0.0566667	3.23333	5.83438	0.00538256
Soc16G004050	pter	42.7533	17.7567	-1.26768	0.00566867
MSTRG.1843	Synpo2	0.456667	1.37333	1.58847	0.00569439
Soc04G007260	F3	0.916667	4.93333	2.42809	0.00589615
Soc09G004690	ATP6V0A2	14.87	4.47667	-1.73191	0.00606931
Soc05G007690	B3GAT1	5.08333	2.23	-1.18873	0.00625061
Soc10G005590	Dnah2	1.01333	2.18667	1.10962	0.00625061
Soc06G007860	USH1C	1.00667	3.72333	1.88701	0.00634945
Soc12G010870	hsp70	0.26	1.3	2.32193	0.00666619
Soc12G009010	Rbfox2	3.54333	1.56333	-1.18048	0.00683774
Soc04G000930	Bclaf3	14.4767	5.21667	-1.47253	0.00722654
MSTRG.15881	--	2.83333	0.85	-1.73697	0.00726148
Soc18G008130	L3mbtl1	5.22333	2.17	-1.26728	0.00730414
Soc17G003800	Cyp2j6	58.8033	128.86	1.13183	0.00745426
Soc14G004760	atp2a1	0.05	1.12667	4.49399	0.00749124
Soc19G002060	CHCHD4	4.74	10.96	1.20929	0.00752256
Soc19G006900	SLC2A11	8.15667	51.6433	2.66253	0.00752256
Soc04G002570	Enkur	4.27667	13.18	1.62379	0.00752256
Soc04G005670	ropn1l	3.87	7.88	1.02586	0.00760432
MSTRG.13557	--	1.02333	2.41667	1.23974	0.00765099
Soc02G009100	SMOX	44.57	94.1067	1.07822	0.00787565
MSTRG.3434	Nlrc3	7.92667	3.43667	-1.2057	0.00788168
Soc14G006580	pvalb2	0.0833333	4	5.58496	0.00792795
Soc13G001940	--	3.76	1.73667	-1.11441	0.00803602
MSTRG.17952	--	1.01667	2.95333	1.5385	0.00807703
Soc02G003310	LITAF	0.143333	1.65	3.52502	0.00820503
Soc20G004870	SGK1	1.64333	4.70333	1.51706	0.00830076
Soc21G000660	GPR63	0.833333	2.01	1.27023	0.00848945
MSTRG.5659	C15orf65	1.09	3.97	1.86481	0.00854893
Soc01G007340	RTase	0.596667	2.37667	1.99394	0.00869801
Soc12G002060	SLC16A6	16.95	34.3233	1.0179	0.0088906
Soc23G003680	acta1a	0.113333	5.57333	5.6199	0.00926857
Soc24G000950	jockey\pol	0.0233333	0.47	4.3322	0.00949264
Soc03G007910	hpx	0.673333	0.001	-9.39518	0.00951541
Soc04G000750	TNIK	4.21	2.00667	-1.06902	0.00959154
Soc19G006240	Hemk1	5.47667	2.65	-1.04731	0.00959154
Soc23G001440	DPEP1	92.6033	35.22	-1.39467	0.00984295
Soc18G009740	TNNC2	0.0166667	1.59	6.57592	0.0100854
Soc16G004760	Dhx30	1.96333	4.66667	1.24909	0.0100854
Soc10G006510	FREM1	7.32	3.46667	-1.07829	0.0102166
Soc19G006670	CAV2	0.103333	1.6	3.95269	0.0103626
Soc02G000360	PLA2R1	44.2633	283.933	2.68137	0.0103762
Soc04G000140	ATbp	11.1233	3.50333	-1.66679	0.0105527
MSTRG.16692	--	0.983333	1.98333	1.01217	0.0106403
Soc04G000890	--	2.23	0.933333	-1.25658	0.0108807
Soc10G000400	tc1a	0.176667	1.91667	3.4395	0.0111698
Soc04G004820	Cspp1	0.336667	1.05667	1.65013	0.0111921
Soc20G008910	--	2.17333	4.66667	1.10248	0.0112651
Soc18G001660	ITIH6	0.42	0.04	-3.39232	0.0114271
Soc02G009180	--	21.5433	43.4767	1.013	0.0114297
Soc20G005100	--	0.566667	1.75	1.62678	0.0114297
Soc08G007090	CFAP69	0.84	1.97333	1.23217	0.01153
Soc24G003160	LRGUK	1.03333	2.74	1.40687	0.0115383
MSTRG.3269	NLRP12	2.65667	6.31333	1.24878	0.0117718
Soc22G008230	mrm3a	2.52667	5.59667	1.14733	0.0119517
Soc17G008170	PTGS2	1.38	4.25667	1.62506	0.0121896
Soc23G009080	--	0.17	1.09333	2.68513	0.0121896
Soc16G007850	ccdc39	2.51667	6.16	1.29142	0.0121896
Soc11G003810	myl1	0.216667	4.28	4.30406	0.0122181
Soc14G000600	Trim16	2.00333	141.623	6.14351	0.0123086
Soc03G008420	--	4	0.21	-4.25154	0.0123607
Soc24G002010	Ppm1h	0.34	0.91	1.42033	0.0125027
Soc14G003810	--	1.61333	3.37667	1.06556	0.0126443
Soc23G004750	dhdh	10.0567	57.0933	2.50517	0.0126567
Soc13G006190	THBS1	1.6	3.48333	1.1224	0.0130935
Soc08G008530	--	14.3067	111.253	2.95909	0.0131026
Soc08G002080	--	0.05	1.36333	4.76907	0.0131966
Soc07G001210	Tmem229a	3.19	0.51	-2.64499	0.0132255
Soc17G005350	Ankrd24	1.21667	0.44	-1.46736	0.0132607
Soc19G000820	Cfap57	4.27667	8.64	1.01454	0.0135215
Soc09G004870	Slc2a9	47.99	21.52	-1.15706	0.0135215
Soc08G002850	RAB25	0.31	1.83667	2.56675	0.0135215
Soc10G001630	GUCY2F	0.7	0.0666667	-3.39232	0.0137869
Soc16G006990	TIMM44	3.43	7.24667	1.07911	0.0138813
Soc07G004330	PYROXD2	20.7733	9.48667	-1.13076	0.0139153
Soc21G006890	ATF3	0.98	2.53667	1.37208	0.0140308
Soc08G004040	--	0.616667	2.44667	1.98825	0.0141345
Soc04G002580	THNSL1	2.50667	5.19333	1.05089	0.0142256
Soc04G005800	TFAP2A	1.48	3.42	1.2084	0.0144389
Soc04G001700	TRIM40	4.31667	9.43667	1.12836	0.0150592
Soc16G001340	EPDR1	2.95	0.91	-1.69678	0.0151345
Soc02G009740	SERPING1	0.816667	0.163333	-2.32193	0.0151436
Soc04G000950	mec-2	1.15333	0.296667	-1.95889	0.0152302
Soc24G005030	--	0.22	0.00666667	-5.04439	0.0153647
Soc15G007970	fabp1	12.5867	5.67667	-1.14878	0.0155926
Soc02G008950	Arhgef38	2.54667	1.20667	-1.07758	0.0158358
Soc17G009530	aldh9A1	104.743	52.22	-1.00418	0.0161288
Soc12G002220	MYLPF	0.0966667	2.51333	4.70044	0.016326
Soc21G001340	Adgrf5	1.76	0.576667	-1.60977	0.0171306
Soc10G002210	--	12.94	2.53667	-2.35083	0.0172065
Soc23G005130	Pepd	6.79	3.12333	-1.12033	0.0172428
Soc03G002790	MAATS1	3.09333	6.23	1.01007	0.017261
Soc23G004020	--	1.48333	3.74	1.3342	0.0173418
Soc15G007880	cdo1	30.64	67.6733	1.14317	0.0174889
Soc01G004190	tc1a	3.13	52.5767	4.07019	0.0175098
Soc24G003060	TSPAN33	4.15667	2.06667	-1.00812	0.0177044
Soc08G003970	Satb1	2.83667	5.99333	1.07916	0.0179497
Soc19G010290	RT1-B	16.81	35.1767	1.0653	0.018024
Soc05G008030	Ppp1r14a	2.11	4.32	1.03379	0.0183248
Soc04G001620	Cul1	12.71	26.0633	1.03606	0.0187135
Soc04G001940	Nlrc5	4.78667	10.2933	1.10462	0.018716
Soc10G005350	--	8.81667	4.26667	-1.04712	0.0187249
Soc03G007790	dnajc15	4.39333	12.0433	1.45485	0.0187551
Soc04G000550	RMC1	21.98	8.94	-1.29784	0.0187551
Soc23G000980	DPY19L3	0.916667	2.49	1.44168	0.0197675
Soc10G002030	Hnrnpc	2.37	5.84667	1.30273	0.0197785
Soc04G006280	OLFM3	1.12333	3.19333	1.50728	0.020418
Soc16G002510	SLC1A3	14.4133	29.7767	1.04678	0.0204707
MSTRG.22137	CD163	0.04	1.90333	5.57238	0.0207717
Soc23G000690	CERS2	0.673333	1.96667	1.54636	0.0214267
Soc04G002510	--	0.0533333	0.533333	3.32193	0.0214582
Soc16G006340	midn	0.366667	1.56333	2.09208	0.0215582
Soc23G008830	Gvin1	0.001	0.286667	8.16323	0.0215746
Soc07G001390	--	2.54	5.67333	1.15937	0.02204
Soc11G004300	F2	0.87	0.07	-3.63559	0.02204
Soc05G007720	--	0.576667	2.34	2.0207	0.0220775
Soc17G003750	Cyp2j6	3.58333	8.59	1.26136	0.0220775
Soc01G000890	Lrit3	5.45667	2.40333	-1.18298	0.0220849
Soc11G002100	PKP4	0.21	0.696667	1.73008	0.0221551
Soc08G003530	ITGB8	0.613333	1.86333	1.60314	0.0221551
Soc17G002870	nit2	85.3933	42.14	-1.01893	0.0226513
Soc15G004110	TRPV4	0.563333	1.39333	1.30648	0.0226513
Soc13G002860	IGKV4-1	23.1567	5.23	-2.14654	0.0227983
MSTRG.14643	tf	3.71667	1.24333	-1.5798	0.0230715
Soc16G008050	CFH	2.34667	11.2233	2.25782	0.0232358
Soc04G001690	TNIK	2.06	4.38	1.08829	0.0232369
Soc23G009050	COG8	1.54667	4.63	1.58185	0.0235769
Soc04G001890	mec-2	1.09	3.93	1.8502	0.0237105
Soc13G006850	Filip1	0.823333	2.36333	1.52127	0.0240627
MSTRG.21397	--	0.493333	1.50333	1.60753	0.0243198
Soc03G005650	ugt3	2.18667	0.26	-3.07215	0.0244453
Soc12G004940	IGLC6	49.6933	20.6533	-1.26668	0.0249158
MSTRG.3377	--	1.42667	3.04333	1.093	0.0254422
Soc05G006040	Dnajb13	1.05667	3.68667	1.8028	0.0256316
Soc08G007010	NECAP1	1.07	2.19667	1.03771	0.0257934
Soc17G007740	HOMER3	1.39333	3.73333	1.42192	0.026577
Soc02G002700	Cnnm2	0.0866667	0.526667	2.60334	0.0265856
MSTRG.20413	--	39.8967	17.7033	-1.17225	0.0267571
Soc04G000840	APOO	4.09	1.19667	-1.77308	0.0275299
Soc04G000760	--	9.68	27.2167	1.49141	0.027609
Soc18G005650	EBP	1.29667	2.88667	1.1546	0.0278243
Soc02G006320	ADAP1	6.97667	3.47	-1.0076	0.0280238
Soc17G004330	BDMD1	1.21667	4.37667	1.8469	0.0298844
Soc23G003480	HKDC1	14.6867	2.61667	-2.4887	0.0303465
Soc03G004680	CiIC3	2.28	5.12	1.16711	0.0311694
Soc12G005640	MCRIP2	1.53667	6.77333	2.14006	0.0312535
Soc20G000570	RTase	0.506667	3.16	2.64082	0.0315974
Soc20G001120	spire1	1.55667	0.64	-1.28232	0.0316827
MSTRG.16271	--	6.61	13.4567	1.0256	0.0320878
MSTRG.17319	TAPBPL	1.82	0.753333	-1.27258	0.0324581
MSTRG.5365	C2cd4c	0.283333	1.33333	2.23447	0.032607
Soc07G004790	lrit2	0.38	1.48	1.96153	0.0332352
Soc22G009640	apt	24.2433	55.8167	1.20311	0.034047
Soc20G003490	--	1.66333	5.73333	1.7853	0.0341349
MSTRG.3374	Nlrc3	5.26333	2.11	-1.31873	0.0343524
Soc14G007220	CBX7	0.473333	1.05	1.14946	0.03455
MSTRG.15768	--	0.67	0.0166667	-5.32912	0.03466
Soc17G004210	Cbarp	2.86	1.28333	-1.15612	0.0347894
Soc10G006320	CCDC96	1.41333	3.28667	1.21752	0.036032
Soc16G005860	AP1S2	2.16	4.81	1.15501	0.0363904
Soc18G007290	Masp1	9.25667	3.54	-1.38674	0.0368082
Soc23G008940	Btn2a2	3.15	8.69667	1.46511	0.036879
Soc12G012060	CASKIN2	0.65	1.71	1.39548	0.0371768
MSTRG.15284	--	0.656667	7.62333	3.53719	0.0381038
Soc18G008830	HSPB7	0.28	1.33	2.24793	0.0396254
Soc10G006170	--	16.23	39.1	1.26851	0.0403567
MSTRG.22754	Nlrc3	6.69667	3.20333	-1.06387	0.041162
Soc19G008650	tsfm	6.34667	12.78	1.00982	0.0412651
Soc21G005620	Syne2	1.5	0.673333	-1.15557	0.0412651
Soc17G001190	RGS3	0.12	0.856667	2.8357	0.0417599
Soc16G003190	miga1	2.31	5.21667	1.17524	0.0426425
Soc05G001910	SLC43A2	22.8967	46.5367	1.02323	0.0426964
Soc22G008720	mid1ip1b	4.34	0.91	-2.25376	0.0428481
Soc23G004510	Myo5a	0.536667	1.27333	1.24651	0.043222
Soc20G002880	COL14A1	1.26	0.603333	-1.0624	0.0432817
Soc19G001200	Chl1	1.05333	0.31	-1.76462	0.0434015
Soc07G008270	elovl6	0.0766667	0.696667	3.1838	0.0436616
Soc13G003180	Tpgs1	0.813333	1.99	1.29085	0.0447417
Soc11G003060	ggact.2	45.84	20.6633	-1.14953	0.0450105
Soc08G005590	maneal	1.59	4.35	1.45199	0.0456291
Soc09G001860	glul	0.07	0.633333	3.17754	0.0457344
Soc07G004850	wnt8b	1.36	0.313333	-2.11784	0.045983
Soc05G008000	CKM	0.0733333	2.89667	5.30378	0.0473947
Soc13G009070	RTase	3.04	8.07333	1.40909	0.0476258
Soc06G001480	TBC1D10C	0.7	1.82667	1.38379	0.0478291
Soc01G002620	STARD10	0.846667	2.63333	1.63702	0.0486274
Soc05G003110	Slc22a5	39.81	18.7167	-1.08881	0.0487262
Soc17G009200	DSG2	2.29667	0.88	-1.38397	0.0498893

## Sheet: CKK-vs-MSK
*Genes with an false discovery rate (FDR) < 0.05 and |log2 fold change (FC)| > 2 were considered significant differentially expressed genes (DEGs).
Gene ID	Gene symbol	CKK_mean (Control)	MSK_mean (Test)	log2(fc)	FDR
Soc22G004670	TMPRSS2	60.47	20.7733	-1.54149	5.85e-11
Soc10G001750	BTNL2	1.29667	13.6667	3.39778	1.42e-08
MSTRG.20752	apoa1	18.7067	8.14333	-1.19986	3.34e-06
Soc17G003270	Myo7a	0.693333	0.116667	-2.57116	4.29e-05
Soc16G002110	--	7.9	0.803333	-3.29778	4.69e-05
Soc18G000550	--	8.67	28.7	1.72695	0.000398619
Soc23G008850	Gvin1	0.001	1.98333	10.9537	0.000568047
Soc16G002080	--	0.86	12.6467	3.87828	0.00075621
Soc15G002800	--	1.91	5.74667	1.58915	0.000992932
Soc21G000500	pm20d2	7.31	2.67	-1.45303	0.000992932
Soc07G008620	Znf318	2.57	7.06667	1.45926	0.00100056
Soc17G006690	PTGER3	0.526667	2.51667	2.25655	0.00257577
Soc05G007990	nccrp1	178.317	56.0367	-1.67	0.00395261
Soc08G009310	Atf6b	9.21	4.34333	-1.0844	0.00561926
MSTRG.15561	Cyp2j6	31.1467	13.3633	-1.2208	0.00561926
MSTRG.14500	gag-pol	3.55	0.25	-3.82782	0.00947129
MSTRG.17765	--	0.1	1.43333	3.8413	0.0101874
Soc20G003490	--	1.66333	11.8467	2.83233	0.0110194
Soc12G009950	Sult3a1	12.35	4.14667	-1.57449	0.0110194
Soc04G001630	--	0.406667	2.96333	2.8653	0.0110194
Soc04G000080	LAMA1	0.001	0.173333	7.43741	0.0160256
Soc23G001460	HP	4.37667	0.05	-6.45176	0.0267255
Soc16G008420	ANGPTL3	3.34333	10.5233	1.65423	0.029943
Soc05G001020	Vwa7	0.00666667	0.823333	6.94837	0.0365025
Soc03G008420	--	4	0.12	-5.05889	0.0421611
Soc21G003350	--	5.65	12.9267	1.19403	0.0432071
Soc08G008040	IGKV1-27	66.5467	239.313	1.84646	0.0434823
MSTRG.1672	--	1.27667	4.70667	1.88232	0.0465614
Soc10G000510	--	2.65	6.41333	1.27508	0.0484087
Soc23G003480	HKDC1	14.6867	5.58333	-1.39531	0.0484087

## Sheet: MSK-vs-FWK
*Genes with an false discovery rate (FDR) < 0.05 and |log2 fold change (FC)| > 2 were considered significant differentially expressed genes (DEGs).
Gene ID	Gene symbol	MSK_mean (Control)	FWK_mean (Test)	log2(fc)	FDR
Soc05G009480	SAT1	96.1267	474.68	2.30395	6.16e-61
Soc02G000520	Hpgd	55.3467	224.14	2.01783	5.17e-39
Soc22G008140	DUSP14	0.873333	9.03667	3.37119	2.77e-29
Soc19G007440	CISH	2.25	15.89	2.82012	1.04e-27
Soc03G007770	Slc22a5	9.88	122.173	3.62827	8.73e-25
Soc19G006230	CISH	19.9967	131.75	2.71997	1.31e-24
Soc09G004180	Prodh	17.4767	53.8	1.62218	5.1e-22
Soc12G009440	slc25a38a	2.57	11.6133	2.17594	1.9e-19
Soc21G003520	slc2a12	15.69	99.3667	2.66292	3.15e-19
Soc03G001060	Pde9a	9.45	103.023	3.44651	3.15e-19
Soc07G006220	PERP	43.5467	127.803	1.55329	4.57e-19
Soc16G001630	pitrm1	3.69	15.37	2.05842	1.45e-18
Soc22G009650	Rab34	15.96	52.3567	1.71391	2.66e-18
Soc05G005490	H1-6	0.493333	11.3667	4.5261	8.03e-16
Soc09G003170	prlr	20.02	64.0933	1.67873	3.31e-15
Soc23G001460	HP	0.05	4.21667	6.39803	5.65e-15
Soc04G005480	msrb2	0.37	5.80667	3.97211	4.54e-14
Soc15G008740	ANXA3	0.353333	5.61667	3.99061	1.2e-13
Soc15G004260	DAO	99.61	35.53	-1.48725	1.33e-13
Soc18G003170	mfsd4b	419.5	49.8167	-3.07397	1.57e-13
Soc12G006050	Metrnl	13.3667	3.67333	-1.86348	1.81e-13
Soc16G005420	AGXT	194.897	555.843	1.51197	2.17e-13
Soc16G005720	EXTL2	42.2033	190.427	2.17381	2.21e-13
Soc01G000370	Noct	6.12333	23.56	1.94395	2.55e-13
Soc15G002230	--	17.0333	3.54333	-2.26518	6.61e-13
Soc18G010860	cnp-3	27.9	139.493	2.32186	1.48e-12
Soc06G006400	Sema3e	0.423333	2.64333	2.64249	4.27e-12
Soc23G006670	rnf128	22.8	47.4833	1.05839	8.53e-12
Soc02G000360	PLA2R1	47.3567	283.933	2.58391	1.45e-11
Soc12G000390	Slc25a23	2.13333	9.95333	2.22207	2.54e-11
Soc19G008790	Slc4a8	3.09	0.646667	-2.25651	8.29e-11
Soc05G004710	H1-3	0.693333	8.68333	3.64663	1.64e-10
Soc16G009910	PAPPA2	0.246667	1.80667	2.8727	2.9e-10
Soc17G006690	PTGER3	2.51667	22.5433	3.16311	2.95e-10
Soc08G000980	gyaR	91.9067	29.05	-1.66163	5.06e-10
Soc22G005780	Abhd15	1.00667	3.77333	1.90625	6.07e-10
Soc19G001470	Slc41a1	101.69	10.8933	-3.22266	6.14e-10
Soc23G005590	MEF2A	5.25	18.7333	1.83522	7.95e-10
Soc17G007770	ARRDC2	44.8533	111.107	1.30866	9.02e-10
Soc22G000170	SERP1	62.87	30.8467	-1.02726	9.25e-10
Soc17G007760	--	0.616667	5.65333	3.19654	1.97e-09
Soc18G001650	PFKFB1	26.59	7.24	-1.87682	3.15e-09
Soc24G000750	PFKFB3	4.46667	11.8533	1.40802	3.57e-09
Soc17G009410	--	19.95	104.517	2.38927	3.81e-09
Soc02G004970	H2AC21	1.01333	6.91667	2.77097	6.03e-09
Soc04G003030	KIF9	3.70333	12.6733	1.7749	6.79e-09
Soc05G005210	RAP1GAP2	48.3233	19.9167	-1.27874	6.85e-09
Soc04G005490	C8G	0.0333333	5.46	7.35579	7.61e-09
Soc17G006600	uox	774.897	223.54	-1.79347	8.47e-09
Soc19G011290	PLTP	10.5667	26.6267	1.33335	1.07e-08
Soc13G005380	--	8.09333	30.4767	1.9129	1.3e-08
Soc12G009340	LDLR	0.0366667	1.61667	5.46241	1.37e-08
Soc17G008740	ANKMY1	2.23667	5.48333	1.2937	1.77e-08
Soc17G006700	CTH	90.6333	242.203	1.41811	2.22e-08
Soc16G002110	--	0.803333	8.65667	3.42974	4.25e-08
Soc14G004770	SULT1C4	13.3633	35.1733	1.3962	4.75e-08
Soc19G008260	PFKFB4	20.0033	42.3933	1.0836	4.92e-08
Soc06G002320	HYDIN	2.96	7.11333	1.26493	5.17e-08
Soc21G000500	pm20d2	2.67	9.11	1.77061	5.2e-08
Soc07G006730	cyc	7.20333	29.02	2.01031	6.28e-08
Soc04G000890	--	4.06	0.933333	-2.12102	8.63e-08
Soc16G002510	SLC1A3	12.1767	29.7767	1.29006	9.25e-08
Soc12G004760	acsf2	31.1733	9.11	-1.77479	9.34e-08
Soc19G009050	CYP27B1	0.001	2.03	10.9873	9.61e-08
Soc16G001930	PIH1D3	7.04	19.2433	1.45071	1.75e-07
Soc13G008020	odc1-a	8.69	25.46	1.5508	2.15e-07
Soc10G002710	cyp26b1	1.17667	4.15333	1.81956	2.15e-07
Soc09G003020	PTPN13	6.2	15.41	1.31353	2.25e-07
Soc12G004480	Trim39	10.9767	48.24	2.13579	2.65e-07
Soc16G005200	GLUL	29.86	88.4033	1.56589	6.9e-07
MSTRG.13557	--	0.846667	2.41667	1.51315	7.32e-07
Soc17G007250	pol	0.02	2.51333	6.97346	7.55e-07
Soc12G010580	RAB40C	6.27667	17.7233	1.49758	9e-07
Soc18G006250	RIBC1	4.18333	10.61	1.3427	1.05e-06
Soc14G007600	RASD1	106.51	25.9267	-2.03848	1.05e-06
Soc08G006510	Tekt2	3.04667	7.88667	1.37218	1.13e-06
Soc19G004100	ARHGEF10L	5.59333	12.23	1.12864	1.28e-06
Soc19G000820	Cfap57	4.06667	8.64	1.08718	1.33e-06
Soc11G003760	--	34.7	16.87	-1.04048	1.54e-06
Soc22G006750	DDB_G0282067	31.3	5.27	-2.57029	1.83e-06
Soc22G007390	Mme	25.8733	11.55	-1.16357	2.06e-06
Soc09G003190	AGXT2	1092.75	2831.37	1.37353	2.7e-06
Soc04G004560	Lnx2	3.69667	1.10333	-1.74436	3.44e-06
Soc14G006290	Myof	6.93667	15.1633	1.12827	3.44e-06
Soc18G005150	SLC26A6	134.463	63.56	-1.08102	3.53e-06
Soc02G004950	H2AC21	1.08333	4.72667	2.12535	3.62e-06
Soc16G004260	AQP1	110.28	54.6267	-1.01349	3.71e-06
Soc12G006160	msrb1	0.243333	2.07333	3.09095	3.71e-06
Soc03G009060	Satb2	6.86333	2.89667	-1.24452	3.95e-06
Soc08G006560	SLC9A3	79.5233	30.1167	-1.40082	3.99e-06
Soc07G004560	MAT1A	138.147	45.56	-1.60036	4.01e-06
Soc13G006550	MTHFD1	40.2433	19.8167	-1.02204	4.67e-06
Soc07G001730	Bag3	11.06	5.37667	-1.04057	6.58e-06
Soc08G008530	--	21.6533	111.253	2.36119	7.41e-06
Soc08G000970	gyaR	9.84	0.603333	-4.02763	8.53e-06
Soc19G007260	--	9.22	23.1633	1.329	9.14e-06
Soc11G004010	EPHX2	16.15	8.03667	-1.00687	9.39e-06
Soc21G003830	TGFB3	0.396667	1.87333	2.23961	9.39e-06
Soc19G001580	zgc:112255	8.12667	21.54	1.40628	1.23e-05
Soc17G008350	AK4	32.8633	12.32	-1.41548	1.37e-05
Soc03G005600	hnmt-a	114.72	232.913	1.02168	1.37e-05
Soc12G004730	metrnl	13.01	32.36	1.31459	1.49e-05
Soc12G009990	SSTR3	4.80667	12.3067	1.35633	1.6e-05
Soc04G002580	THNSL1	2.15333	5.19333	1.27009	1.62e-05
Soc15G010660	Tcim	50.7233	105.43	1.05556	1.62e-05
Soc17G001670	gpt2	165.63	72.7133	-1.18767	1.7e-05
Soc05G007970	Slc8a2	51.5867	11.0267	-2.226	1.8e-05
Soc18G007580	TMEM51	12.66	30.0633	1.24773	1.84e-05
Soc08G000460	--	6.12333	23.03	1.91113	1.91e-05
Soc08G000500	--	5.94667	12.3867	1.05863	2.02e-05
Soc05G006520	cldn7a	57.85	116.91	1.01501	2.14e-05
Soc13G008540	ccdc65	4.67	9.86	1.07817	2.35e-05
Soc15G008690	slc25a25a	2.90667	7.43333	1.35464	2.35e-05
Soc15G002750	GDA	71.5467	32.0833	-1.15706	3.04e-05
Soc19G008940	calcoco1	0.0133333	1.47333	6.7879	3.06e-05
Soc08G006400	rft2	18.2667	5.66333	-1.68949	3.37e-05
Soc02G009310	SLC22A7	232.81	569.117	1.28957	3.41e-05
Soc13G002140	DDO	35.5633	15.8633	-1.16469	3.76e-05
Soc01G002720	SLC25A5	58.2433	17.4433	-1.73942	3.76e-05
Soc21G004870	drc1	5.10667	10.6267	1.05724	3.76e-05
Soc21G004290	--	4.38333	11	1.3274	3.76e-05
Soc05G002920	Sowaha	4.79667	10.0167	1.0623	4.96e-05
Soc05G007100	myo19	1.18667	3.94	1.73128	5.05e-05
Soc12G007440	Trim39	156.003	60.18	-1.37422	5.07e-05
Soc07G003410	Bag2	4.29333	11.2267	1.38676	6.78e-05
Soc22G004670	TMPRSS2	20.7733	3.98667	-2.38148	8.46e-05
Soc13G007720	SLC7A9	36.9133	10.7167	-1.78429	8.74e-05
Soc22G002930	Smtnl2	0.523333	2.33667	2.15865	9.14e-05
Soc14G006480	Crym	26.24	71.6167	1.44853	9.29e-05
Soc17G008960	Rsph4a	3.91333	9.22333	1.23689	9.9e-05
Soc17G004380	hsd11b1l	11.41	41.07	1.84779	9.98e-05
Soc21G003500	aldh8a1	70.5467	29.8767	-1.23956	0.000121984
Soc08G000880	--	33.09	13.8867	-1.25269	0.000131291
Soc10G006510	FREM1	8.27	3.46667	-1.25434	0.000135971
Soc19G005930	Errfi1	3.34333	9.15	1.45248	0.000140018
Soc13G004020	Pacrg	8.73333	18.3967	1.07484	0.000142798
Soc16G008420	ANGPTL3	10.5233	1.84333	-2.5132	0.000148138
Soc22G006460	TMPRSS13	1.62667	6.66333	2.03433	0.00017264
MSTRG.8552	HLA-DQB2	536.897	259.88	-1.0468	0.000177773
Soc21G001780	SERPINA1	4.65333	1.64333	-1.50164	0.00020855
Soc07G004330	PYROXD2	21.9733	9.48667	-1.21178	0.000212709
Soc16G005160	Dpp6	0.736667	2.29333	1.63836	0.000217406
Soc01G005440	ZNF185	5.97	2.46667	-1.27517	0.00022339
Soc14G008010	SULT2A1	5.07	14.9467	1.55977	0.000232932
Soc10G005590	Dnah2	1.04667	2.18667	1.06293	0.000277408
Soc04G005670	ropn1l	3.70667	7.88	1.08807	0.000281865
Soc21G003380	Lratd1	6.79	2.46	-1.46475	0.000297342
Soc08G002790	lrrc69	1.64667	5.63667	1.77529	0.000331923
Soc21G000660	GPR63	0.79	2.01	1.34727	0.000331923
Soc15G002800	--	5.74667	12.9833	1.17586	0.00035075
Soc09G004500	Ggt1	152.53	67.7867	-1.17002	0.000355815
Soc09G004870	Slc2a9	59.1633	21.52	-1.45903	0.000373096
Soc12G004610	Mrpl12	19.9133	39.9667	1.00506	0.000373096
Soc11G000870	dzip1	2.24667	4.76333	1.08419	0.000378334
Soc05G006130	RTase	4.09333	0.91	-2.16934	0.00041022
Soc18G006470	FIGN	2.26333	1.07667	-1.07188	0.000429115
Soc14G001500	ttll6	1.61333	3.50333	1.11868	0.000436812
Soc04G004010	BDH1	47.4933	20.8167	-1.18999	0.000450078
Soc16G007390	GADD45A	12.8867	30.98	1.26546	0.00046637
Soc17G007560	ANGPTL4	12.22	39.2	1.68161	0.00046637
Soc19G000640	aldh1l1	53.83	24.4867	-1.13641	0.000471823
Soc01G007700	FGFRL1	2.57333	7.06	1.45603	0.000476271
Soc03G003340	DCT	6.96333	24.3967	1.80883	0.00048738
Soc16G004320	Higd1a	5.39667	14	1.37529	0.000564737
Soc16G002080	--	12.6467	1.57	-3.00992	0.000623722
MSTRG.7842	--	38.3067	17.9233	-1.09576	0.000722894
Soc17G003870	Uap1	3.8	9.16667	1.2704	0.000804826
Soc19G007630	atad3-a	5.06333	11.4433	1.17635	0.000822856
MSTRG.7209	--	0.683333	2.49333	1.86741	0.000840167
Soc04G000080	LAMA1	0.173333	0.001	-7.43741	0.000854766
Soc21G008510	Ccr6	4.83	10.7	1.14752	0.000864425
Soc19G000230	PTPRG	2.90667	6.51	1.16329	0.00102811
Soc13G005720	CLEC4M	8.63667	18.8767	1.12806	0.00103541
MSTRG.3252	CIP2A	1.79	0.001	-10.8057	0.00103572
Soc23G006400	phka2	8.92667	18.0733	1.01767	0.0010879
MSTRG.20413	--	41.1367	17.7033	-1.2164	0.001135
Soc23G007830	ADAMTS6	0.283333	1.04333	1.88063	0.00115295
Soc12G012060	CASKIN2	0.6	1.71	1.51096	0.00123022
Soc22G008730	GUCA1A	1.63333	6.25333	1.93681	0.00138061
Soc15G010840	HMGCR	0.12	1.04	3.11548	0.00144567
Soc07G003710	ADK	43.2467	89.6533	1.05177	0.00146608
Soc14G003810	--	1.52333	3.37667	1.14837	0.00169018
Soc04G000950	mec-2	1.53333	0.296667	-2.36976	0.00169402
Soc14G008200	rsph1	9.07	18.63	1.03845	0.00174257
Soc23G006700	SLC12A1	100.15	248.18	1.30922	0.00179489
Soc15G008100	GADD45G	18.8	38.4233	1.03125	0.00193001
Soc05G002380	SLC22A6	381.027	174.597	-1.12587	0.00193108
Soc04G001940	Nlrc5	4.02333	10.2933	1.35525	0.00212472
Soc04G004820	Cspp1	0.31	1.05667	1.76918	0.00214368
Soc14G006210	ACE	5.33333	11.38	1.09339	0.00217706
Soc14G000970	Trim11	11.6367	3.65667	-1.67008	0.00274955
Soc17G003800	Cyp2j6	57.8033	128.86	1.15658	0.00290126
Soc14G008750	cyp26a1	1.88667	7.74333	2.03712	0.00312049
Soc08G001740	efna1	0.68	1.91667	1.49499	0.00316039
Soc18G001540	CCN3	0.62	1.7	1.45519	0.00319106
Soc05G006040	Dnajb13	0.89	3.68667	2.05044	0.00319317
Soc08G001340	CYP51A1	0.516667	2.10667	2.02766	0.0032041
Soc16G006670	GRAMD2B	0.236667	1.77667	2.90824	0.00337074
Soc13G005740	KLRG2	4.13667	0.203333	-4.34655	0.00337074
Soc21G000670	Ndufaf4	1.20333	3.38333	1.49141	0.00343827
Soc04G000780	--	8.05333	3.35667	-1.26256	0.00391209
Soc08G006860	Cox6b1	4.05	12.8267	1.66315	0.00391221
Soc04G004800	ppp1r42	3.79	8.72	1.20213	0.00392325
Soc13G008900	ENPEP	4.17333	1.25	-1.73927	0.0039321
Soc12G003710	Igfals	3.65	0.986667	-1.88726	0.0039321
Soc09G002230	Stbd1	1.47	0.456667	-1.6866	0.00397852
Soc16G007850	ccdc39	2.75	6.16	1.1635	0.00402894
Soc19G005320	PRELID3B	4.09333	8.48667	1.05192	0.00422925
Soc22G002730	--	4.68333	10.8333	1.20987	0.00422925
Soc04G000280	--	5.19	1.06667	-2.28263	0.00439089
Soc15G005470	ANTKMT	3.27333	0.983333	-1.73501	0.00447884
Soc15G004920	Prune2	11.3467	5.63333	-1.01021	0.00449668
Soc08G004000	DNAH3	0.243333	0.643333	1.40263	0.00473322
Soc16G004760	Dhx30	2.06333	4.66667	1.17742	0.00486295
Soc21G007020	GALNT14	6.71667	15.5233	1.20862	0.0048938
Soc03G007610	pla1a	6.7	14.4267	1.1065	0.00501559
Soc17G004210	Cbarp	2.64333	1.28333	-1.04246	0.00517324
Soc12G006060	AQP8	174.057	65.59	-1.40801	0.0052262
Soc18G008990	atad3-b	2.02667	0.556667	-1.86422	0.0052733
Soc21G002270	FERMT1	1.16667	2.73	1.22651	0.0052733
MSTRG.22754	Nlrc3	9.48	3.20333	-1.56531	0.00531431
Soc22G008280	slc47a1	236.177	84.1333	-1.48912	0.00535401
Soc22G005700	pol	0.0766667	3.28	5.41895	0.00540689
Soc15G001520	TRPM6	1.49667	3.03667	1.02074	0.00555938
Soc13G000490	DCTN1	1.28333	2.61667	1.02783	0.0056562
Soc21G005760	AK7	2.75667	6.19667	1.16857	0.00568437
Soc14G001770	G6PC	125.52	310.407	1.30624	0.00570825
Soc11G003810	myl1	0.163333	4.28	4.71172	0.00570825
Soc10G000100	RT1-B	49.2	170.893	1.79637	0.00570825
Soc21G002900	tmem200a	0.196667	0.873333	2.15078	0.00570825
Soc06G009510	TNNT3	0.001	1.05667	10.0453	0.0059416
Soc08G003200	efcab1	4.15	9.71	1.22636	0.00606526
Soc07G008620	Znf318	7.06667	3.29333	-1.10148	0.00611089
Soc03G002790	MAATS1	2.9	6.23	1.10318	0.00663973
Soc24G003600	Fut9	1.54667	4.35333	1.49296	0.0069518
Soc19G006330	MST1	15.4933	36.02	1.21715	0.0069518
Soc05G005710	Slc23a1	18.9833	57.1133	1.58909	0.0069819
Soc23G000980	DPY19L3	0.87	2.49	1.51706	0.00767233
Soc21G001110	--	1.91	4.35667	1.18965	0.00775163
Soc17G006510	ssx2ip-a	1.60667	3.52333	1.13287	0.00775163
Soc16G008410	KANK4	8.71333	3.26333	-1.41688	0.00784606
Soc17G005850	SOAT1	1.96	4.81667	1.29718	0.00784606
Soc10G003940	--	10.2967	24.0633	1.22466	0.00788855
Soc08G009010	IGKV4-1	27.6233	9.48	-1.54293	0.00851052
MSTRG.19107	--	0.48	2.78667	2.53743	0.00865101
Soc02G001060	KRT222	3.36	1.15333	-1.54265	0.00886416
Soc21G001560	Ankef1	0.863333	2.25	1.38194	0.00901573
Soc23G005870	grtp1a	6.06667	13.57	1.16144	0.00971075
Soc02G008910	ALOX12B	12.7267	4.44	-1.51922	0.00971075
Soc15G000210	si:ch211-248e11.2	7.07	15.4733	1.13	0.00990875
Soc18G008660	nphp4	12.3833	4.17333	-1.56913	0.00991322
Soc04G006920	col21a1	3.05667	1.30667	-1.22607	0.0099576
Soc20G010030	--	0.796667	4	2.32795	0.0100703
Soc04G000930	Bclaf3	15.0067	5.21667	-1.5244	0.0104787
Soc06G004080	--	6.08667	2.31667	-1.3936	0.0105241
Soc03G007790	dnajc15	5.32667	12.0433	1.17693	0.0105831
Soc22G001650	CKM	0.113333	2.20333	4.28104	0.0110083
Soc03G007090	SLC10A2	4.34333	1.61	-1.43174	0.0111851
Soc04G000960	SH2D1B	4.92	1.3	-1.92015	0.0119952
Soc15G005640	Hsd17b3	19.3467	42.1667	1.12402	0.0127662
Soc14G004760	atp2a1	0.0433333	1.12667	4.70044	0.0130935
Soc09G005940	TTLL11	0.613333	1.47	1.26107	0.0131134
Soc17G003430	ALN	23.9833	10.94	-1.13242	0.0132906
Soc24G004600	meig1	10.5067	29.4233	1.48566	0.0136538
Soc02G011810	TMEM63B	3.00667	6.54	1.12113	0.0140501
Soc16G004880	MEP1B	10.8267	2.95	-1.8758	0.0144074
Soc19G007480	ndufaf3	5.21667	11.82	1.18003	0.0148767
Soc17G003500	Rdh7	155.837	70.6	-1.14229	0.0151467
Soc19G006260	zmynd10	4.35667	9.55	1.13228	0.0154014
Soc07G001390	--	2.41	5.67333	1.23516	0.0155056
Soc12G010850	hsp70	0.88	2.55333	1.53681	0.0158076
MSTRG.2519	Cd48	3.35	7.97333	1.25102	0.0158076
Soc13G005360	PRPH2	1.50667	3.79667	1.33337	0.0163561
Soc16G005860	AP1S2	1.98	4.81	1.28054	0.0176049
Soc13G001820	cdkl1	3.97333	8.47	1.09201	0.0178353
Soc02G012230	EML6	0.52	1.44	1.46949	0.0180659
MSTRG.1843	Synpo2	0.523333	1.37333	1.39188	0.0180659
Soc08G007010	NECAP1	1.07667	2.19667	1.02874	0.0182795
Soc15G000310	cfap77	4.45667	9.30667	1.0623	0.0184814
Soc06G002940	Slc6a13	0.373333	0.001	-8.54432	0.0189827
Soc01G002620	STARD10	0.716667	2.63333	1.87752	0.018995
Soc15G007660	bhmt	664.463	1489.41	1.16448	0.019279
Soc23G001440	DPEP1	76.7333	35.22	-1.12346	0.0193037
Soc06G007860	USH1C	1.49667	3.72333	1.31484	0.020338
Soc21G004560	Aloxe3	40.17	92.9067	1.20966	0.0203653
Soc01G005990	Nek1	1.77667	3.70667	1.06095	0.0206935
Soc11G003340	--	4.60333	10.1133	1.13551	0.0207719
Soc04G007260	F3	0.993333	4.93333	2.31221	0.0207938
Soc13G006830	Cox7a2	4.74333	13.01	1.45565	0.0208343
Soc11G002880	TUBA1A	28.0833	13.4067	-1.06676	0.0218226
Soc21G006890	ATF3	1.20667	2.53667	1.07191	0.0232296
Soc04G001890	mec-2	1.36	3.93	1.53092	0.0237481
Soc19G005510	SOAT1	0.53	1.53667	1.53574	0.023899
Soc19G006890	SLC2A11	5.06333	1.38333	-1.87194	0.0249894
Soc17G004410	creb3l3a	2.24667	6.92667	1.62438	0.0255819
Soc09G002910	Slc45a2	0.0533333	0.54	3.33985	0.0255819
Soc24G003160	LRGUK	1.09667	2.74	1.32105	0.025784
Soc19G006900	SLC2A11	7.74	51.6433	2.73818	0.0270547
Soc07G001880	EMX2	22.7333	10.8367	-1.06889	0.0270547
Soc13G004440	pm20d2	8.05333	3.27	-1.3003	0.0273726
Soc12G000900	dnase1	4.58	12.0433	1.39482	0.0275425
Soc20G004870	SGK1	1.39333	4.70333	1.75514	0.0284804
Soc10G000980	--	25.36	71.25	1.49034	0.0297795
Soc18G003340	eif4e3	4.79333	11.99	1.32273	0.0298298
Soc09G005230	DBH	4.13333	1.82	-1.18337	0.0299919
Soc02G003310	LITAF	0.27	1.65	2.61143	0.0311101
Soc04G006870	SSPO	0.126667	0.0366667	-1.7885	0.0315942
Soc05G007060	ine	24.4467	12.08	-1.01702	0.032218
Soc07G001090	SLC1A4	58.4567	123.513	1.07923	0.03226
Soc23G006260	Ildr2	1.58333	4.92667	1.63765	0.03226
Soc20G005100	--	0.63	1.75	1.47393	0.033215
Soc08G003530	ITGB8	0.63	1.86333	1.56446	0.0332361
Soc20G009560	rhbg	4.34	1.98667	-1.12735	0.0350048
Soc15G003130	Aqp3	0.99	0.163333	-2.59961	0.0353808
Soc04G002570	Enkur	5.46333	13.18	1.2705	0.0353808
Soc17G006940	hykk	4.93667	2.12667	-1.21494	0.0362017
Soc20G001090	Klf10	1.43667	3.77	1.39184	0.0371431
MSTRG.1445	--	0.256667	1.07333	2.06413	0.0379219
Soc08G005780	sdhaf3	3.78	8.11	1.10132	0.0381635
Soc02G000910	SORCS3	0.113333	0.586667	2.37197	0.0384851
Soc15G000660	Rsph14	2.01	4.35333	1.11492	0.0388785
Soc03G003880	SLC25A12	0.936667	2.35333	1.3291	0.0395494
Soc17G006160	CTXN1	2.82667	0.913333	-1.62989	0.0396376
MSTRG.5659	C15orf65	1.69333	3.97	1.22927	0.0410675
Soc08G008040	IGKV1-27	239.313	85.74	-1.48086	0.0410675
Soc20G007270	CEACAM5	1.10333	0.233333	-2.2414	0.0414825
Soc09G006790	bhmt	18.8867	38.8433	1.0403	0.0432432
Soc13G003020	IGKV3-15	82.47	27.6433	-1.57694	0.0435496
Soc03G005660	Gzmb	23.3467	10.85	-1.10552	0.0437325
Soc04G006600	pol	0.37	0.0366667	-3.33498	0.0473885
Soc08G006160	agr2	10.5433	3.24333	-1.70078	0.0478563
Soc06G001470	rassf10	4.81	10.39	1.11109	0.0479535
Soc22G007050	CFAP45	4.52667	1.80667	-1.32512	0.0487858
Soc23G004020	--	1.65	3.74	1.18057	0.049766
