# Supplementary material for: Improved high-quality reference genome of red drum facilitates the processes of resistance-related gene exploration
Source: Sci Data. 2023 Nov 7;10:774. doi: 10.1038/s41597-023-02699-7 (PMC10630468; doi:10.1038/s41597-023-02699-7)
Supplement: Supplementary file 2 — Supplementary hub_gene_set [file 41597_2023_2699_MOESM2_ESM.xlsx]

## Sheet: Pink_hub_41
Gene	Symbol	String ID	moduleColors	All.kWithin	Description
Soc15G007080	BTF3	btf3	pink	9.21705	transcription factor BTF3 isoform X1 [Larimichthys crocea]
Soc14G002270	RPL38	rpl38	pink	4.86706	60S ribosomal protein L38 [Larimichthys crocea]
Soc17G009670	RPL5	rpl5a	pink	15.8734	60S ribosomal protein L5 [Larimichthys crocea]
Soc09G006110	rpl7a	rpl7a	pink	14.7853	60S ribosomal protein L7a [Larimichthys crocea]
Soc04G004540	RPL21	rpl21	pink	22.0775	PREDICTED: 60S ribosomal protein L21 [Paralichthys olivaceus]
Soc15G010110	rpl35	rpl35	pink	16.0388	60S ribosomal protein L35 isoform X1 [Cottoperca gobio]
Soc04G005000	RPL7	rpl7	pink	18.7716	60S ribosomal protein L7 [Larimichthys crocea]
Soc21G002560	FAU	faua	pink	21.2949	ubiquitin-like protein fubi and ribosomal protein S30 [Larimichthys crocea]
Soc09G006310	Rpl28	rpl28	pink	19.5826	60S ribosomal protein L28 [Larimichthys crocea]
Soc12G004010	eif3g	eif3g	pink	2.15662	eukaryotic translation initiation factor 3 subunit G isoform X2 [Larimichthys crocea]
Soc19G003710	rps23	rps23	pink	21.5809	40S ribosomal protein S23 [Archocentrus centrarchus]
Soc19G004480	rps10	rps10	pink	6.25327	PREDICTED: 40S ribosomal protein S10 [Poecilia formosa]
Soc02G008270	rps3a	rps3a	pink	16.0949	40S ribosomal protein S3a isoform 5 [Scophthalmus maximus]
Soc08G000870	rpl30	rpl30	pink	16.8308	60S ribosomal protein L30 [Labrus bergylta]
Soc06G010250	rps13	rps13	pink	19.6182	40S ribosomal protein S13 [Takifugu rubripes]
Soc02G010040	rpl9	rpl9	pink	19.4243	60S ribosomal protein L9 [Collichthys lucidus]
Soc01G006070	RPL26	rpl26	pink	20.826	60S ribosomal protein L26 [Oreochromis niloticus]
Soc22G004550	rps25	rps25	pink	18.846	PREDICTED: 40S ribosomal protein S25 [Poecilia formosa]
Soc18G006590	rpl10a	rpl10a	pink	21.5522	60S ribosomal protein L10a [Larimichthys crocea]
Soc08G002170	RPS5	rps5	pink	18.2758	PREDICTED: 40S ribosomal protein S5 isoform X1 [Pygocentrus nattereri]
Soc11G004770	EEF1B2	eef1b2	pink	10.8748	Elongation factor 1-beta [Collichthys lucidus]
Soc22G001360	rps3	rps3	pink	19.8311	40S ribosomal protein S3 [Amphiprion ocellaris]
Soc19G002980	RPLP0	rplp0	pink	17.8828	60S acidic ribosomal protein P0 isoform X1 [Larimichthys crocea]
Soc12G003420	rps11	rps11	pink	17.6543	40S ribosomal protein S11 isoform X2 [Labrus bergylta]
Soc12G001390	RPL23	rpl23	pink	16.5691	RPL23 isoform 6 [Pan troglodytes]
Soc16G007170	rps15	rps15	pink	13.9644	ribosomal protein S15 [Solea senegalensis]
Soc12G002700	rpl19	rpl19	pink	19.1749	60S ribosomal protein L19 [Larimichthys crocea]
Soc13G004310	rpl13a	rpl13a	pink	21.9381	60S ribosomal protein L13a [Collichthys lucidus]
Soc18G010810	RPL22	rpl22	pink	21.5758	60S ribosomal protein L22 isoform X1 [Larimichthys crocea]
Soc19G004080	rpl22	rpl22	pink	17.9346	60S ribosomal protein L22 [Larimichthys crocea]
Soc22G000230	rpl35a	rpl35a	pink	19.876	60S ribosomal protein L35a [Larimichthys crocea]
Soc12G006210	rps2	rps2	pink	10.502	40S ribosomal protein S2 [Larimichthys crocea]
Soc12G009620	rpl27	rpl27	pink	21.739	PREDICTED: 60S ribosomal protein L27 [Notothenia coriiceps]
Soc16G001910	EIF3F	eif3f	pink	4.36718	eukaryotic translation initiation factor 3 subunit F [Larimichthys crocea]
Soc07G007280	rps27a	rps27a	pink	22.1403	Ubiquitin-40S ribosomal S27a [Labeo rohita]
Soc20G007560	rps19	rps19	pink	8.70779	40S ribosomal protein S19 [Oreochromis niloticus]
Soc08G005630	rpl15	rpl15	pink	13.967	60S ribosomal protein L15 [Echeneis naucrates]
Soc09G008370	RPL17	rpl17	pink	25.4426	PREDICTED: 60S ribosomal protein L17 [Nothobranchius furzeri]
Soc11G001850	rpl31	rpl31	pink	14.9753	zinc finger CCCH domain-containing protein 13 [Larimichthys crocea]
Soc22G001520	eif3k	eif3k	pink	9.88339	eukaryotic translation initiation factor 3 subunit K isoform X2 [Larimichthys crocea]
Soc07G007090	pno1	pno1	pink	8.73389	RNA-binding protein PNO1 [Larimichthys crocea]
Soc02G011960	Mtif2	mtif2	pink	3.80704	translation initiation factor IF-2, mitochondrial [Larimichthys crocea]

## Sheet: Pink
Gene	Symbol	String ID	moduleColors	All.kWithin	Description
Soc09G008370	RPL17	rpl17	pink	25.4426	PREDICTED: 60S ribosomal protein L17 [Nothobranchius furzeri]
Soc07G007280	rps27a	rps27a	pink	22.1403	Ubiquitin-40S ribosomal S27a [Labeo rohita]
Soc04G004540	RPL21	rpl21	pink	22.0775	PREDICTED: 60S ribosomal protein L21 [Paralichthys olivaceus]
Soc13G004310	rpl13a	rpl13a	pink	21.9381	60S ribosomal protein L13a [Collichthys lucidus]
Soc12G009620	rpl27	rpl27	pink	21.739	PREDICTED: 60S ribosomal protein L27 [Notothenia coriiceps]
Soc19G003710	rps23	rps23	pink	21.5809	40S ribosomal protein S23 [Archocentrus centrarchus]
Soc18G010810	RPL22	rpl22	pink	21.5758	60S ribosomal protein L22 isoform X1 [Larimichthys crocea]
Soc18G006590	rpl10a	rpl10a	pink	21.5522	60S ribosomal protein L10a [Larimichthys crocea]
Soc21G002560	FAU	faua	pink	21.2949	ubiquitin-like protein fubi and ribosomal protein S30 [Larimichthys crocea]
Soc01G006070	RPL26	rpl26	pink	20.826	60S ribosomal protein L26 [Oreochromis niloticus]
Soc22G000230	rpl35a	rpl35a	pink	19.876	60S ribosomal protein L35a [Larimichthys crocea]
Soc22G001360	rps3	rps3	pink	19.8311	40S ribosomal protein S3 [Amphiprion ocellaris]
Soc06G010250	rps13	rps13	pink	19.6182	40S ribosomal protein S13 [Takifugu rubripes]
Soc09G006310	Rpl28	rpl28	pink	19.5826	60S ribosomal protein L28 [Larimichthys crocea]
Soc02G010040	rpl9	rpl9	pink	19.4243	60S ribosomal protein L9 [Collichthys lucidus]
Soc12G002700	rpl19	rpl19	pink	19.1749	60S ribosomal protein L19 [Larimichthys crocea]
Soc08G001830	RPS27	——	pink	19.1223	PREDICTED: 40S ribosomal protein S27 isoform X2 [Austrofundulus limnaeus]
Soc22G004550	rps25	rps25	pink	18.846	PREDICTED: 40S ribosomal protein S25 [Poecilia formosa]
Soc04G005000	RPL7	rpl7	pink	18.7716	60S ribosomal protein L7 [Larimichthys crocea]
Soc08G002170	RPS5	rps5	pink	18.2758	PREDICTED: 40S ribosomal protein S5 isoform X1 [Pygocentrus nattereri]
Soc19G004080	rpl22	rpl22	pink	17.9346	60S ribosomal protein L22 [Larimichthys crocea]
Soc19G002980	RPLP0	rplp0	pink	17.8828	60S acidic ribosomal protein P0 isoform X1 [Larimichthys crocea]
Soc12G003420	rps11	rps11	pink	17.6543	40S ribosomal protein S11 isoform X2 [Labrus bergylta]
Soc08G000870	rpl30	rpl30	pink	16.8308	60S ribosomal protein L30 [Labrus bergylta]
Soc12G001390	RPL23	rpl23	pink	16.5691	RPL23 isoform 6 [Pan troglodytes]
Soc02G008270	rps3a	rps3a	pink	16.0949	40S ribosomal protein S3a isoform 5 [Scophthalmus maximus]
Soc15G010110	rpl35	rpl35	pink	16.0388	60S ribosomal protein L35 isoform X1 [Cottoperca gobio]
Soc17G009670	RPL5	rpl5a	pink	15.8734	60S ribosomal protein L5 [Larimichthys crocea]
Soc06G010120	rpl27a	—	pink	15.2127	60S ribosomal protein L27a [Seriola lalandi dorsalis]
Soc10G006230	P5436	C7H11orf68	pink	15.0458	UPF0696 protein C11orf68 -like protein [Collichthys lucidus]
Soc11G001850	rpl31	rpl31	pink	14.9753	zinc finger CCCH domain-containing protein 13 [Larimichthys crocea]
Soc09G006110	rpl7a	rpl7a	pink	14.7853	60S ribosomal protein L7a [Larimichthys crocea]
Soc06G006310	Gtf3c6	gtf3c6	pink	14.6072	general transcription factor 3C polypeptide 6 isoform X1 [Larimichthys crocea]
Soc08G005630	rpl15	rpl15	pink	13.967	60S ribosomal protein L15 [Echeneis naucrates]
Soc16G007170	rps15	rps15	pink	13.9644	ribosomal protein S15 [Solea senegalensis]
Soc16G009350	--	--	pink	13.6266	crystallin J1A-like [Larimichthys crocea]
Soc20G007600	Taf12	taf12	pink	13.2907	transcription initiation factor TFIID subunit 12 [Larimichthys crocea]
Soc21G008770	vipas39	vipas39	pink	13.2076	spermatogenesis-defective protein 39 homolog isoform X2 [Larimichthys crocea]
Soc09G008520	ATP6V1G1	atp6v1g1	pink	12.8675	PREDICTED: V-type proton ATPase subunit G 1-like [Stegastes partitus]
Soc10G005750	tmem256	tmem256	pink	12.763	transmembrane protein 256 [Larimichthys crocea]
Soc12G007300	MRPS34	mrps34	pink	12.495	28S ribosomal protein S34, mitochondrial [Larimichthys crocea]
Soc24G002510	zcrb1	zcrb1	pink	11.336	zinc finger CCHC-type and RNA-binding motif-containing protein 1 [Larimichthys crocea]
Soc24G005830	lamtor4	LAMTOR4	pink	11.1918	ragulator complex protein LAMTOR4 [Larimichthys crocea]
Soc23G003100	COX4I1	cox4i1	pink	10.9208	Cytochrome c oxidase subunit 4 isoform 1, mitochondrial [Larimichthys crocea]
Soc11G004770	EEF1B2	eef1b2	pink	10.8748	Elongation factor 1-beta [Collichthys lucidus]
Soc12G006210	rps2	rps2	pink	10.502	40S ribosomal protein S2 [Larimichthys crocea]
Soc14G003860	lhpp	lhpp	pink	10.4125	phospholysine phosphohistidine inorganic pyrophosphate phosphatase isoform X1 [Larimichthys crocea]
Soc21G008300	Arid1b	arid1b	pink	10.3746	PREDICTED: AT-rich interactive domain-containing protein 1B-like [Stegastes partitus]
Soc22G001790	irf2bp1	irf2bp1	pink	10.2371	interferon regulatory factor 2-binding protein 1 [Larimichthys crocea]
Soc22G001520	eif3k	eif3k	pink	9.88339	eukaryotic translation initiation factor 3 subunit K isoform X2 [Larimichthys crocea]
Soc21G007900	ARID1B	arid1b	pink	9.82245	AT-rich interactive domain-containing protein 1B-like isoform X4 [Sparus aurata]
Soc03G006310	ormdl1	ormdl1	pink	9.7817	ORM1-like protein 1 [Larimichthys crocea]
Soc15G007080	BTF3	btf3	pink	9.21705	transcription factor BTF3 isoform X1 [Larimichthys crocea]
Soc06G000610	ZFC3H1	ZFC3H1	pink	9.06072	zinc finger C3H1 domain-containing protein [Larimichthys crocea]
Soc21G008370	taf1b	taf1b	pink	8.971	TATA box-binding protein-associated factor RNA polymerase I subunit B isoform X1 [Larimichthys crocea]
Soc04G004810	cops5	cops5	pink	8.77094	COP9 signalosome complex subunit 5 [Larimichthys crocea]
Soc07G007090	pno1	pno1	pink	8.73389	RNA-binding protein PNO1 [Larimichthys crocea]
Soc20G007560	rps19	rps19	pink	8.70779	40S ribosomal protein S19 [Oreochromis niloticus]
Soc08G004240	HIBADH	hibadhb	pink	8.61377	3-hydroxyisobutyrate dehydrogenase, mitochondrial [Larimichthys crocea]
Soc21G007560	naa20	naa20	pink	8.55718	N-alpha-acetyltransferase 20 [Sphaeramia orbicularis]
Soc08G000490	tpmt	zgc:109981	pink	8.11712	thiopurine S-methyltransferase isoform X1 [Larimichthys crocea]
Soc21G005450	Mapre3	mapre3a	pink	8.06372	microtubule-associated protein RP/EB family member 3 isoform X1 [Larimichthys crocea]
Soc05G002600	--	--	pink	8.0144	serine/arginine repetitive matrix protein 1-like [Larimichthys crocea]
Soc22G008980	SCAF4	--	pink	7.93455	splicing factor, arginine/serine-rich 15 isoform X1 [Larimichthys crocea]
Soc19G002700	GLRX	glrx	pink	7.90658	glutaredoxin-1 [Larimichthys crocea]
Soc21G007850	TIAM2	tiam2a	pink	7.79574	T-lymphoma invasion and metastasis-inducing protein 2 [Larimichthys crocea]
Soc20G001160	XYLA	--	pink	7.66901	xylose isomerase [Larimichthys crocea]
Soc10G003780	naa38	lsmd1	pink	7.41843	PREDICTED: N(alpha)-acetyltransferase 38, NatC auxiliary subunit [Stegastes partitus]
Soc18G007560	PRDM2	prdm2b	pink	7.4091	PR domain zinc finger protein 2 isoform X1 [Larimichthys crocea]
Soc21G008240	E2F6	E2F6	pink	7.04433	transcription factor E2F6 isoform X2 [Larimichthys crocea]
Soc11G000130	ANKRD10	ankrd10a	pink	6.87463	ankyrin repeat domain-containing protein 10 isoform X2 [Larimichthys crocea]
Soc21G005320	churc1	churc1	pink	6.82525	protein Churchill [Seriola dumerili]
Soc05G001200	uspl1	uspl1	pink	6.80995	SUMO-specific isopeptidase USPL1 isoform X1 [Larimichthys crocea]
Soc23G008650	Arfgap2	arfgap2	pink	6.76588	ADP-ribosylation factor GTPase-activating protein 2 isoform X1 [Larimichthys crocea]
Soc16G005700	RC3H1	rc3h1	pink	6.51226	Roquin-1 [Larimichthys crocea]
Soc21G008160	Brf1	brf1a	pink	6.42661	transcription factor IIIB 90 kDa subunit isoform X2 [Larimichthys crocea]
Soc19G004480	rps10	rps10	pink	6.25327	PREDICTED: 40S ribosomal protein S10 [Poecilia formosa]
Soc13G008680	PPP2R5E	ppp2r5eb	pink	6.2515	PREDICTED: serine/threonine-protein phosphatase 2A 56 kDa regulatory subunit epsilon isoform isoform X3 [Stegastes partitus]
Soc14G008470	NME2	nme2b.1	pink	6.15571	nucleoside diphosphate kinase B-like isoform X1 [Sphaeramia orbicularis]
Soc13G002500	CRIP1	crip1	pink	6.11198	cysteine-rich protein 1 [Larimichthys crocea]
Soc10G006930	MERTK	mertk	pink	5.8151	tyrosine-protein kinase receptor TYRO3-like [Larimichthys crocea]
Soc18G010630	PLAGL2	plagl2	pink	5.5559	zinc finger protein PLAGL2-like [Larimichthys crocea]
Soc15G003280	TMEM167A	tmem167a	pink	5.52693	protein kish-A [Oreochromis niloticus]
Soc21G007590	TMEM30A	tmem30aa	pink	5.42544	cell cycle control protein 50A [Larimichthys crocea]
Soc03G000420	ESD	esd	pink	5.37713	S-formylglutathione hydrolase [Larimichthys crocea]
Soc02G012410	RTN3	rtn3	pink	5.37165	reticulon-3-like [Larimichthys crocea]
Soc01G002880	Alg13	alg13	pink	5.33453	UDP-N-acetylglucosamine transferase subunit ALG13-like protein [Larimichthys crocea]
Soc16G006830	metap1d	metap1d	pink	5.02585	Methionine aminopeptidase 1D, mitochondrial [Larimichthys crocea]
Soc22G005120	Rnf7	rnf7	pink	5.00799	RING-box protein 2 [Oreochromis niloticus]
Soc17G006720	SRSF11	srsf11	pink	5.00671	serine/arginine-rich splicing factor 11 isoform X1 [Larimichthys crocea]
Soc14G000840	OXLD1	oxld1	pink	4.99936	oxidoreductase-like domain-containing protein 1 [Larimichthys crocea]
Soc21G008380	ADAM17	adam17b	pink	4.97587	disintegrin and metalloproteinase domain-containing protein 17 [Larimichthys crocea]
Soc14G002270	RPL38	rpl38	pink	4.86706	60S ribosomal protein L38 [Larimichthys crocea]
Soc05G001790	vps36	vps36	pink	4.57666	vacuolar protein-sorting-associated protein 36 [Larimichthys crocea]
Soc18G009780	DPM1	dpm1	pink	4.50489	dolichol-phosphate mannosyltransferase subunit 1 isoform X2 [Larimichthys crocea]
Soc16G001910	EIF3F	eif3f	pink	4.36718	eukaryotic translation initiation factor 3 subunit F [Larimichthys crocea]
Soc08G006590	ddx6	ddx6	pink	4.07855	probable ATP-dependent RNA helicase ddx6 [Larimichthys crocea]
Soc16G007150	med26	MED26	pink	4.0426	Mediator of RNA polymerase II transcription subunit 26 [Larimichthys crocea]
Soc06G001540	Tcp11l1	tcp11l1	pink	3.9965	T-complex protein 11-like protein 1 [Larimichthys crocea]
Soc02G011960	Mtif2	mtif2	pink	3.80704	translation initiation factor IF-2, mitochondrial [Larimichthys crocea]
Soc21G008310	tmem242	tmem242	pink	3.79808	Transmembrane protein 242 [Collichthys lucidus]
Soc01G003040	NXF1	nxf1	pink	3.73784	nuclear RNA export factor 1 isoform X1 [Larimichthys crocea]
Soc04G000830	klhl15	klhl15	pink	3.69027	kelch-like protein 15 isoform X1 [Larimichthys crocea]
Soc11G003770	--	--	pink	3.66709	probable S-adenosylmethionine-dependent methyltransferase CRG1 [Anarrhichthys ocellatus]
MSTRG.8719	--	--	pink	3.55916	butyrophilin subfamily 1 member A1-like [Larimichthys crocea]
Soc05G006660	Ammecr1	ammecr1	pink	3.55358	AMME syndrome candidate gene 1 protein -like protein [Collichthys lucidus]
Soc20G002470	CCR4	zgc:171797	pink	3.4832	C-C chemokine receptor type 5 isoform X1 [Larimichthys crocea]
Soc10G004960	ostc	ostc	pink	3.41384	oligosaccharyltransferase complex subunit OSTC [Sparus aurata]
Soc20G010160	SNRNP48	snrnp48	pink	3.40511	U11/U12 small nuclear ribonucleoprotein 48 kDa protein [Larimichthys crocea]
Soc19G002760	dcaf12	dcaf12	pink	3.37368	DDB1- and CUL4-associated factor 12 [Larimichthys crocea]
Soc03G006980	NLRP3	--	pink	3.18878	NACHT, LRR and PYD domains-containing protein 12-like isoform X1 [Sparus aurata]
Soc12G000290	Smg1	smg1	pink	3.07163	serine/threonine-protein kinase SMG1 isoform X5 [Larimichthys crocea]
Soc11G004330	SFT2D2	--	pink	3.04433	vesicle transport protein SFT2B-like [Larimichthys crocea]
Soc09G007630	ZMIZ2	zmiz2	pink	2.9545	Zinc finger MIZ domain-containing protein 2 PIAS-like protein Zimp7 [Larimichthys crocea]
Soc23G000090	Pdcd7	pdcd7	pink	2.93438	programmed cell death protein 7 [Larimichthys crocea]
Soc10G005360	B3GAT3	b3gat3	pink	2.84258	galactosylgalactosylxylosylprotein 3-beta-glucuronosyltransferase 3 [Larimichthys crocea]
MSTRG.946	--	--	pink	2.67129	NLR family CARD domain-containing protein 3 CARD15-like protein [Collichthys lucidus]
Soc02G004780	TEN1	TEN1	pink	2.6112	CST complex subunit TEN1 [Larimichthys crocea]
Soc15G002130	C9orf78	--	pink	2.45539	telomere length and silencing protein 1 homolog [Larimichthys crocea]
Soc01G007240	smim19	SMIM19	pink	2.36784	small integral membrane protein 19 [Larimichthys crocea]
Soc06G001220	NUTF2	nutf2	pink	2.36742	nuclear transport factor 2 [Seriola dumerili]
Soc16G006040	Alg3	alg3	pink	2.31574	dol-P-Man:Man(5)GlcNAc(2)-PP-Dol alpha-1,3-mannosyltransferase [Larimichthys crocea]
Soc12G011140	casc3	casc3	pink	2.23868	Protein CASC3 Cancer susceptibility candidate gene 3 protein-like protein [Larimichthys crocea]
Soc12G004010	eif3g	eif3g	pink	2.15662	eukaryotic translation initiation factor 3 subunit G isoform X2 [Larimichthys crocea]
Soc03G002060	USP9X	--	pink	2.14648	probable ubiquitin carboxyl-terminal hydrolase FAF-X isoform X1 [Larimichthys crocea]
Soc18G003460	Taf11	taf11	pink	2.10965	transcription initiation factor TFIID subunit 11 [Larimichthys crocea]
Soc14G004120	cript	--	pink	2.0176	cysteine-rich PDZ-binding protein [Larimichthys crocea]
Soc04G005610	Pex2	pex2	pink	1.82153	Peroxisome biogenesis factor 2 [Collichthys lucidus]
Soc20G009940	elp6	elp6	pink	1.7837	Elongator complex protein 6 [Collichthys lucidus]
Soc24G004960	Upf2	upf2	pink	1.52992	regulator of nonsense transcripts 2 isoform X3 [Larimichthys crocea]
Soc15G002140	med22	med22	pink	1.52007	PREDICTED: mediator of RNA polymerase II transcription subunit 22 isoform X1 [Lates calcarifer]
Soc12G001610	engase	engase	pink	1.3647	cytosolic endo-beta-N-acetylglucosaminidase isoform X1 [Larimichthys crocea]
Soc12G000810	pih1d1	pih1d1	pink	1.18027	PIH1 domain-containing protein 1 [Larimichthys crocea]
Soc18G005170	P4HTM	P4HTM	pink	0.873535	transmembrane prolyl 4-hydroxylase [Larimichthys crocea]
Soc14G006380	Tepsin	enthd2	pink	0.87122	AP-4 complex accessory subunit Tepsin [Larimichthys crocea]
Soc14G000960	chmp6	chmp6b	pink	0.852903	Charged multivesicular body protein 6 [Collichthys lucidus]

## Sheet: Yellow_hub_128
Gene	Symbol	String ID	moduleColors	All.kWithin	Description
Soc02G012210	POLR3F	polr3f	yellow	10.3233	DNA-directed RNA polymerase III subunit RPC6 [Collichthys lucidus]
Soc15G002270	POLR3D	polr3d	yellow	50.9574	DNA-directed RNA polymerase III subunit RPC4 [Larimichthys crocea]
Soc06G007110	POLR3B	polr3b	yellow	79.3631	DNA-directed RNA polymerase III subunit RPC2 [Larimichthys crocea]
Soc14G003460	POLR3A	polr3a	yellow	67.3117	DNA-directed RNA polymerase III subunit RPC1 isoform X1 [Seriola lalandi dorsalis]
Soc01G007410	Polr1a	polr1a	yellow	77.1886	DNA-directed RNA polymerase I subunit RPA1 [Larimichthys crocea]
Soc08G006280	Znrd1	znrd1	yellow	77.1068	PREDICTED: DNA-directed RNA polymerase I subunit RPA12 [Lates calcarifer]
Soc07G000530	POLR1C	polr1c	yellow	116.499	DNA-directed RNA polymerases I and III subunit RPAC1 [Larimichthys crocea]
Soc09G007330	Denr	denr	yellow	46.0504	Density-regulated protein [Collichthys lucidus]
Soc02G009330	DHX15	dhx15	yellow	80.5761	pre-mRNA-splicing factor ATP-dependent RNA helicase DHX15 isoform X1 [Larimichthys crocea]
Soc15G003660	RIOK2	riok2	yellow	67.3915	serine/threonine-protein kinase RIO2 [Larimichthys crocea]
Soc15G003140	nol6	nol6	yellow	96.3093	nucleolar protein 6 [Larimichthys crocea]
Soc17G006460	FTSJ3	ftsj	yellow	118.399	pre-rRNA processing protein FTSJ3 [Larimichthys crocea]
Soc16G009570	PRMT5	prmt5	yellow	91.8418	protein arginine N-methyltransferase 5 [Larimichthys crocea]
Soc19G001880	DIDO1	dido1	yellow	28.4915	Death-inducer obliterator 1 [Collichthys lucidus]
Soc20G001240	dcaf13	dcaf13	yellow	79.6175	DDB1- and CUL4-associated factor 13 [Larimichthys crocea]
Soc05G005400	nhp2	nhp2	yellow	91.526	H/ACA ribonucleoprotein complex subunit 2-like protein [Collichthys lucidus]
Soc16G004760	Dhx30	DHX30	yellow	67.975	ATP-dependent RNA helicase DHX30 [Larimichthys crocea]
Soc19G007770	Bysl	bysl	yellow	120	Bystin [Larimichthys crocea]
Soc06G002730	UTP4	cirh1a	yellow	111.54	U3 small nucleolar RNA-associated protein 4 homolog [Larimichthys crocea]
Soc09G008550	WDR36	wdr36	yellow	87.2154	WD repeat-containing protein 36 [Larimichthys crocea]
Soc07G004040	RRP12	rrp12	yellow	134.23	RRP12-like protein [Larimichthys crocea]
Soc09G007660	DDX56	ddx56	yellow	77.4472	probable ATP-dependent RNA helicase DDX56 [Larimichthys crocea]
Soc09G003320	NOP14	NOP14	yellow	99.6529	nucleolar protein 14 [Larimichthys crocea]
Soc03G006030	Ddx18	ddx18	yellow	116.587	ATP-dependent RNA helicase DDX18 [Collichthys lucidus]
Soc19G006640	Rrp9	rrp9	yellow	96.8666	U3 small nucleolar RNA-interacting protein 2 RRP9 -like protein [Collichthys lucidus]
Soc09G005470	noc4l	noc4l	yellow	88.1307	nucleolar complex protein 4 homolog [Larimichthys crocea]
Soc12G006230	Tbl3	tbl3	yellow	93.0525	transducin beta-like protein 3 [Larimichthys crocea]
Soc19G006080	Utp3	utp3	yellow	125.67	something about silencing protein 10 isoform X2 [Larimichthys crocea]
Soc22G006960	gfm1	gfm1	yellow	74.6585	elongation factor G, mitochondrial [Larimichthys crocea]
Soc02G002650	PDCD11	pdcd11	yellow	116.525	protein RRP5 homolog isoform X1 [Larimichthys crocea]
Soc16G007370	nsun4	nsun4	yellow	30.945	5-methylcytosine rRNA methyltransferase NSUN4 [Larimichthys crocea]
Soc23G003850	TFB2M	tfb2m	yellow	69.7471	dimethyladenosine transferase 2, mitochondrial [Larimichthys crocea]
Soc15G000330	DDX31	ddx31	yellow	65.1274	probable ATP-dependent RNA helicase DDX31 [Sparus aurata]
Soc19G011300	DDX27	ddx27	yellow	105.912	probable ATP-dependent RNA helicase DDX27 isoform X1 [Larimichthys crocea]
Soc17G009110	DDX10	ddx10	yellow	86.3071	probable ATP-dependent RNA helicase DDX10 [Larimichthys crocea]
Soc09G003870	Ddx54	ddx54	yellow	129.381	ATP-dependent RNA helicase DDX54 [Larimichthys crocea]
Soc12G009080	Ddx47	ddx47	yellow	7.10777	PREDICTED: probable ATP-dependent RNA helicase DDX47 [Stegastes partitus]
Soc13G005970	FCF1	FCF1	yellow	48.9079	PREDICTED: rRNA-processing protein FCF1 homolog [Nothobranchius furzeri]
Soc22G007080	Bud23	wbscr22	yellow	53.9467	probable 18S rRNA (guanine-N(7))-methyltransferase [Larimichthys crocea]
Soc01G000640	HSPA9	hspa9	yellow	96.5648	Stress-70 protein, mitochondrial 75 kDa glucose-regulated protein [Larimichthys crocea]
Soc20G006570	Emg1	EMG1	yellow	63.0797	ribosomal RNA small subunit methyltransferase NEP1 [Larimichthys crocea]
Soc19G005860	MRTO4	mrto4	yellow	68.4329	mRNA turnover protein 4-like protein [Larimichthys crocea]
Soc09G005840	Nsa2	nsa2	yellow	2.75974	ribosome biogenesis protein NSA2 homolog [Larimichthys crocea]
Soc24G002780	PWP1	pwp1	yellow	102.647	periodic tryptophan protein 1 homolog [Larimichthys crocea]
Soc23G007650	Prmt3	prmt3	yellow	70.5299	Protein arginine N-methyltransferase 3 [Larimichthys crocea]
Soc11G000630	wdr12	wdr12	yellow	98.2115	Ribosome biogenesis protein wdr12 [Collichthys lucidus]
Soc22G003330	Nop53	gltscr2	yellow	43.5897	Ribosome biogenesis protein NOP53 [Collichthys lucidus]
Soc13G000300	DKC1	dkc1	yellow	90.665	H/ACA ribonucleoprotein complex subunit DKC1 [Larimichthys crocea]
Soc12G000210	prmt1	prmt1	yellow	109.194	protein arginine N-methyltransferase 1 isoform X2 [Larimichthys crocea]
Soc14G003940	bccip	bccip	yellow	55.8326	BRCA2 and CDKN1A-interacting protein [Larimichthys crocea]
Soc13G007730	diexf	diexf	yellow	99.1854	digestive organ expansion factor homolog [Sparus aurata]
Soc10G001580	ABCE1	abce1	yellow	118.296	ATP-binding cassette sub-family E member 1 [Larimichthys crocea]
Soc20G000320	rrp15	rrp15	yellow	91.0652	RRP15-like protein [Larimichthys crocea]
Soc16G007670	ncl	ncl	yellow	78.4432	nucleolin isoform X1 [Larimichthys crocea]
Soc23G009060	Nob1	nob1	yellow	41.1728	RNA-binding protein NOB1 [Larimichthys crocea]
Soc16G001270	ZNF622	znf622	yellow	87.7049	Zinc finger protein 622 [Larimichthys crocea]
Soc19G010790	eif6	eif6	yellow	115.373	eukaryotic translation initiation factor 6 [Larimichthys crocea]
Soc13G008030	nol10	nol10	yellow	50.4163	nucleolar protein 10 [Larimichthys crocea]
Soc03G007680	WDR3	wdr3	yellow	93.7511	WD repeat-containing protein 3 [Larimichthys crocea]
Soc23G001510	MPHOSPH10	mphosph10	yellow	112.908	U3 small nucleolar ribonucleoprotein protein MPP10 [Larimichthys crocea]
Soc17G009500	AATF	aatf	yellow	66.1792	Protein AATF [Collichthys lucidus]
Soc06G006440	Rbm28	rbm28	yellow	119.714	RNA-binding protein 28 RNA-binding motif protein 28 [Larimichthys crocea]
Soc24G001680	UTP20	UTP20	yellow	110.505	small subunit processome component 20 homolog isoform X2 [Larimichthys crocea]
Soc22G001030	timm50	timm50	yellow	40.3156	PREDICTED: LOW QUALITY PROTEIN: mitochondrial import inner membrane translocase subunit TIM50 [Lates calcarifer]
Soc22G008380	tsr1	tsr1	yellow	114.813	Pre-rRNA-processing protein TSR1-like protein [Larimichthys crocea]
Soc09G004850	DRG1	drg1	yellow	103.158	developmentally-regulated GTP-binding protein 1 [Larimichthys crocea]
Soc03G007020	nifk	nifk	yellow	102.49	MKI67 FHA domain-interacting nucleolar phosphoprotein [Larimichthys crocea]
Soc03G006390	wdr75	wdr75	yellow	90.9066	WD repeat-containing protein 75 isoform X2 [Larimichthys crocea]
Soc21G001070	RPL7L1	rpl7l1	yellow	110.187	60S ribosomal protein L7-like 1 [Collichthys lucidus]
Soc18G000020	Abt1	abt1	yellow	51.1265	Activator of basal transcription 1 [Collichthys lucidus]
Soc21G000870	RPF2	rpf2	yellow	106.81	ribosome production factor 2 homolog [Larimichthys crocea]
Soc01G004180	etf1	etf1	yellow	133.814	PREDICTED: eukaryotic peptide chain release factor subunit 1 [Stegastes partitus]
Soc15G010270	Imp4	imp4	yellow	113.457	U3 small nucleolar ribonucleoprotein protein IMP4 [Larimichthys crocea]
Soc17G008510	Ebna1bp2	ebna1bp2	yellow	67.4129	probable rRNA-processing protein EBP2 [Larimichthys crocea]
Soc14G006980	RSL1D1	RSL1D1	yellow	103.563	ribosomal L1 domain-containing protein 1 [Larimichthys crocea]
Soc02G006240	TRMT1	trmt1	yellow	92.925	tRNA (guanine(26)-N(2))-dimethyltransferase [Collichthys lucidus]
Soc11G003420	AAMP	aamp	yellow	101.999	Angio-associated migratory cell protein [Collichthys lucidus]
Soc13G007860	TRMT61B	TRMT61B	yellow	20.0104	tRNA (adenine(58)-N(1))-methyltransferase, mitochondrial [Collichthys lucidus]
Soc09G003200	DNAJC21	dnajc21	yellow	33.559	dnaJ homolog subfamily C member 21 isoform X1 [Larimichthys crocea]
Soc09G003010	SDAD1	sdad1	yellow	122.263	protein SDA1 homolog [Larimichthys crocea]
Soc07G002910	NOLC1	nolc1	yellow	99.6892	nucleolar and coiled-body phosphoprotein 1-like isoform X3 [Sander lucioperca]
Soc13G004350	znf593	znf593	yellow	15.3107	Zinc finger protein 593 [Collichthys lucidus]
Soc18G007080	NOC2L	noc2l	yellow	105.059	Nucleolar complex protein 2-like protein [Larimichthys crocea]
Soc01G003020	Trmt112	trmt112	yellow	107.235	multifunctional methyltransferase subunit TRM112-like protein [Larimichthys crocea]
Soc19G003560	gnl3	gnl3	yellow	117.177	guanine nucleotide-binding protein-like 3 [Larimichthys crocea]
Soc09G001410	PUM3	im:7148292	yellow	113.665	pumilio homolog 3 [Larimichthys crocea]
Soc08G003580	twistnb	twistnb	yellow	2.28617	DNA-directed RNA polymerase I subunit RPA43 [Larimichthys crocea]
Soc17G005680	DNTTIP2	dnttip2	yellow	74.5413	deoxynucleotidyltransferase terminal-interacting protein 2 isoform X1 [Larimichthys crocea]
Soc04G004740	Rrs1	rrs1	yellow	137.322	ribosome biogenesis regulatory protein homolog [Anarrhichthys ocellatus]
Soc20G006580	NOP2	nop2	yellow	109.823	probable 28S rRNA (cytosine(4447)-C(5))-methyltransferase [Sparus aurata]
Soc17G006570	rpf1	rpf1	yellow	41.5261	ribosome production factor 1 [Larimichthys crocea]
Soc22G009380	Rrp8	RRP8	yellow	37.7246	ribosomal RNA-processing protein 8 [Larimichthys crocea]
Soc18G007320	EXOSC10	exosc10	yellow	73.2492	exosome component 10 [Larimichthys crocea]
Soc16G007750	IMP3	imp3	yellow	8.7687	U3 small nucleolar ribonucleoprotein protein IMP3 [Larimichthys crocea]
Soc23G004070	nip7	nip7	yellow	83.9269	60S ribosome subunit biogenesis protein NIP7 -like protein [Channa argus]
Soc13G007850	WDR43	wdr43	yellow	113.704	WD repeat-containing protein 43 U3 small nucleolar RNA-associated protein 5-like protein [Larimichthys crocea]
Soc15G007070	utp15	utp15	yellow	102.859	U3 small nucleolar RNA-associated protein 15 homolog isoform X1 [Larimichthys crocea]
Soc12G011360	UTP18	utp18	yellow	79.1405	U3 small nucleolar RNA-associated protein 18 homolog [Anabas testudineus]
Soc12G011740	UTP18	utp18	yellow	79.1405	U3 small nucleolar RNA-associated protein 18 homolog [Anabas testudineus]
Soc03G001520	cmss1	cmss1	yellow	81.3931	protein CMSS1 isoform X1 [Larimichthys crocea]
Soc12G004030	Ppan	ppan	yellow	90.922	Suppressor of SWI4 1 -like protein [Collichthys lucidus]
Soc04G003710	NOM1	nom1	yellow	108.578	Nucleolar MIF4G domain-containing protein 1 SGD1-like protein [Larimichthys crocea]
Soc17G004430	Eef2	eef2b	yellow	24.7168	elongation factor 2 [Larimichthys crocea]
Soc12G007190	Hspbp1	hspbp1	yellow	32.6291	hsp70-binding protein 1 [Larimichthys crocea]
Soc19G007620	mrpl20	mrpl20	yellow	78.8592	39S ribosomal protein L20, mitochondrial [Larimichthys crocea]
Soc18G010260	rpl10	rpl10	yellow	11.2071	60S ribosomal protein L10 [Anarrhichthys ocellatus]
Soc20G008720	gpatch4	LOC555692	yellow	78.859	G patch domain-containing protein 4 [Larimichthys crocea]
Soc05G004160	mybbp1a	mybbp1a	yellow	120.315	Myb-binding protein 1A-like protein [Larimichthys crocea]
Soc22G008990	URB1	Urb1	yellow	80.2418	nucleolar pre-ribosomal-associated protein 1 isoform X1 [Larimichthys crocea]
Soc22G000600	WDR74	wdr74	yellow	85.0199	WD repeat-containing protein 74 NOP seven-associated protein 1 [Larimichthys crocea]
Soc21G007450	CEBPZ	cebpz	yellow	80.6709	CCAAT/enhancer-binding protein zeta [Larimichthys crocea]
Soc08G004900	Nsun2	nsun2	yellow	85.0588	tRNA (cytosine(34)-C(5))-methyltransferase [Larimichthys crocea]
Soc15G009260	TRMT2A	trmt2a	yellow	74.3463	tRNA (uracil-5-)-methyltransferase homolog A isoform X2 [Larimichthys crocea]
Soc02G000210	NAF1	naf1	yellow	91.9062	H/ACA ribonucleoprotein complex non-core subunit NAF1 [Larimichthys crocea]
Soc16G007040	UPF1	upf1	yellow	15.2309	regulator of nonsense transcripts 1 [Larimichthys crocea]
Soc21G000440	ddx51	ddx51	yellow	72.308	ATP-dependent RNA helicase DDX51 [Larimichthys crocea]
Soc19G005470	mars1	mars	yellow	82.6417	Methionine--tRNA ligase, cytoplasmic [Larimichthys crocea]
Soc23G002050	Ipo7	ipo7	yellow	41.413	importin-7 [Larimichthys crocea]
Soc04G005900	IPO4	ipo4	yellow	111.856	Importin-4 [Larimichthys crocea]
Soc19G009840	hgh1	hgh1	yellow	100.518	protein HGH1 homolog [Larimichthys crocea]
Soc07G000370	TTC27	ttc27	yellow	112.94	tetratricopeptide repeat protein 27 [Larimichthys crocea]
Soc23G005000	HEATR3	heatr3	yellow	125.332	HEAT repeat-containing protein 3 [Larimichthys crocea]
Soc03G004000	SSB	ssb	yellow	80.3556	lupus La protein [Larimichthys crocea]
Soc04G001850	EIF1AX	eif1axa	yellow	10.2112	eukaryotic translation initiation factor 1A, X-chromosomal [Larimichthys crocea]
Soc14G001750	PSME3	psme3	yellow	124.668	Proteasome activator complex subunit 3 [Larimichthys crocea]
Soc15G008720	MRPL1	mrpl1	yellow	82.5056	39S ribosomal protein L1, mitochondrial [Larimichthys crocea]
Soc03G005840	UMPS	umps	yellow	105.458	uridine 5'-monophosphate synthase [Larimichthys crocea]
Soc01G007860	G3BP1	g3bp1	yellow	124.852	Ras GTPase-activating protein-binding protein 1 [Larimichthys crocea]
Soc19G008220	sec61al1	sec61a1	yellow	95.2678	protein transport protein Sec61 subunit alpha-like 1 [Larimichthys crocea]

## Sheet: Yellow
Gene	Symbol	moduleColors	All.kWithin	Description
Soc04G004740	Rrs1	yellow	137.322	ribosome biogenesis regulatory protein homolog [Anarrhichthys ocellatus]
Soc07G004040	RRP12	yellow	134.23	RRP12-like protein [Larimichthys crocea]
Soc01G004180	etf1	yellow	133.814	PREDICTED: eukaryotic peptide chain release factor subunit 1 [Stegastes partitus]
Soc16G005330	EIF4G1	yellow	132.497	eukaryotic translation initiation factor 4 gamma 1 isoform X4 [Larimichthys crocea]
Soc09G003870	Ddx54	yellow	129.381	ATP-dependent RNA helicase DDX54 [Larimichthys crocea]
Soc19G006080	Utp3	yellow	125.67	something about silencing protein 10 isoform X2 [Larimichthys crocea]
Soc23G005000	HEATR3	yellow	125.332	HEAT repeat-containing protein 3 [Larimichthys crocea]
Soc01G007860	G3BP1	yellow	124.852	Ras GTPase-activating protein-binding protein 1 [Larimichthys crocea]
Soc14G001750	PSME3	yellow	124.668	Proteasome activator complex subunit 3 [Larimichthys crocea]
Soc12G000410	Gspt1	yellow	124.355	eukaryotic peptide chain release factor GTP-binding subunit ERF3A [Larimichthys crocea]
Soc09G003010	SDAD1	yellow	122.263	protein SDA1 homolog [Larimichthys crocea]
Soc05G004160	mybbp1a	yellow	120.315	Myb-binding protein 1A-like protein [Larimichthys crocea]
Soc19G007770	Bysl	yellow	120	Bystin [Larimichthys crocea]
Soc06G006440	Rbm28	yellow	119.714	RNA-binding protein 28 RNA-binding motif protein 28 [Larimichthys crocea]
Soc17G006460	FTSJ3	yellow	118.399	pre-rRNA processing protein FTSJ3 [Larimichthys crocea]
Soc10G001580	ABCE1	yellow	118.296	ATP-binding cassette sub-family E member 1 [Larimichthys crocea]
Soc19G003560	gnl3	yellow	117.177	guanine nucleotide-binding protein-like 3 [Larimichthys crocea]
Soc03G006030	Ddx18	yellow	116.587	ATP-dependent RNA helicase DDX18 [Collichthys lucidus]
Soc02G002650	PDCD11	yellow	116.525	protein RRP5 homolog isoform X1 [Larimichthys crocea]
Soc07G000530	POLR1C	yellow	116.499	DNA-directed RNA polymerases I and III subunit RPAC1 [Larimichthys crocea]
Soc19G010790	eif6	yellow	115.373	eukaryotic translation initiation factor 6 [Larimichthys crocea]
Soc22G008380	tsr1	yellow	114.813	Pre-rRNA-processing protein TSR1-like protein [Larimichthys crocea]
Soc19G001750	TOP1	yellow	114.164	DNA topoisomerase 1 [Collichthys lucidus]
Soc13G007850	WDR43	yellow	113.704	WD repeat-containing protein 43 U3 small nucleolar RNA-associated protein 5-like protein [Larimichthys crocea]
Soc09G001410	PUM3	yellow	113.665	pumilio homolog 3 [Larimichthys crocea]
Soc15G010270	Imp4	yellow	113.457	U3 small nucleolar ribonucleoprotein protein IMP4 [Larimichthys crocea]
Soc07G000370	TTC27	yellow	112.94	tetratricopeptide repeat protein 27 [Larimichthys crocea]
Soc23G001510	MPHOSPH10	yellow	112.908	U3 small nucleolar ribonucleoprotein protein MPP10 [Larimichthys crocea]
Soc08G006600	tomm40	yellow	112.765	Mitochondrial import receptor subunit TOM40 -like protein [Collichthys lucidus]
Soc04G005900	IPO4	yellow	111.856	Importin-4 [Larimichthys crocea]
Soc06G002730	UTP4	yellow	111.54	U3 small nucleolar RNA-associated protein 4 homolog [Larimichthys crocea]
Soc24G001680	UTP20	yellow	110.505	small subunit processome component 20 homolog isoform X2 [Larimichthys crocea]
Soc21G001070	RPL7L1	yellow	110.187	60S ribosomal protein L7-like 1 [Collichthys lucidus]
Soc20G006580	NOP2	yellow	109.823	probable 28S rRNA (cytosine(4447)-C(5))-methyltransferase [Sparus aurata]
Soc19G007960	wdr77	yellow	109.574	Methylosome protein 50 [Collichthys lucidus]
Soc12G000210	prmt1	yellow	109.194	protein arginine N-methyltransferase 1 isoform X2 [Larimichthys crocea]
Soc22G006350	PPP2R1A	yellow	108.599	serine/threonine-protein phosphatase 2A 65 kDa regulatory subunit A beta isoform [Larimichthys crocea]
Soc04G003710	NOM1	yellow	108.578	Nucleolar MIF4G domain-containing protein 1 SGD1-like protein [Larimichthys crocea]
Soc12G003220	ccdc43	yellow	108.226	coiled-coil domain-containing protein 43 [Acanthochromis polyacanthus]
Soc09G003210	BRIX1	yellow	108.053	ribosome biogenesis protein BRX1 homolog [Larimichthys crocea]
Soc01G003020	Trmt112	yellow	107.235	multifunctional methyltransferase subunit TRM112-like protein [Larimichthys crocea]
Soc21G000870	RPF2	yellow	106.81	ribosome production factor 2 homolog [Larimichthys crocea]
Soc14G003880	Hpdl	yellow	106.42	4-hydroxyphenylpyruvate dioxygenase-like protein [Larimichthys crocea]
Soc05G006510	npm1	yellow	106.246	nucleophosmin [Larimichthys crocea]
Soc19G011300	DDX27	yellow	105.912	probable ATP-dependent RNA helicase DDX27 isoform X1 [Larimichthys crocea]
Soc03G005840	UMPS	yellow	105.458	uridine 5'-monophosphate synthase [Larimichthys crocea]
Soc18G007080	NOC2L	yellow	105.059	Nucleolar complex protein 2-like protein [Larimichthys crocea]
Soc19G008100	TEX264	yellow	105.037	PREDICTED: testis-expressed sequence 264 protein [Notothenia coriiceps]
Soc14G006980	RSL1D1	yellow	103.563	ribosomal L1 domain-containing protein 1 [Larimichthys crocea]
Soc09G004850	DRG1	yellow	103.158	developmentally-regulated GTP-binding protein 1 [Larimichthys crocea]
Soc15G007070	utp15	yellow	102.859	U3 small nucleolar RNA-associated protein 15 homolog isoform X1 [Larimichthys crocea]
Soc24G002780	PWP1	yellow	102.647	periodic tryptophan protein 1 homolog [Larimichthys crocea]
Soc03G007020	nifk	yellow	102.49	MKI67 FHA domain-interacting nucleolar phosphoprotein [Larimichthys crocea]
Soc07G003580	fbxo9	yellow	102.428	F-box only protein 9 [Larimichthys crocea]
Soc11G003420	AAMP	yellow	101.999	Angio-associated migratory cell protein [Collichthys lucidus]
Soc19G009840	hgh1	yellow	100.518	protein HGH1 homolog [Larimichthys crocea]
Soc13G006430	SRP14	yellow	100.41	signal recognition particle 14 kDa protein [Boleophthalmus pectinirostris]
Soc24G001230	dnajc2	yellow	100.202	dnaJ homolog subfamily C member 2 [Larimichthys crocea]
Soc07G002910	NOLC1	yellow	99.6892	nucleolar and coiled-body phosphoprotein 1-like isoform X3 [Sander lucioperca]
Soc09G003320	NOP14	yellow	99.6529	nucleolar protein 14 [Larimichthys crocea]
Soc13G007730	diexf	yellow	99.1854	digestive organ expansion factor homolog [Sparus aurata]
Soc16G008850	dis3l2	yellow	98.256	DIS3-like exonuclease 2 [Larimichthys crocea]
Soc11G000630	wdr12	yellow	98.2115	Ribosome biogenesis protein wdr12 [Collichthys lucidus]
Soc19G006640	Rrp9	yellow	96.8666	U3 small nucleolar RNA-interacting protein 2 RRP9 -like protein [Collichthys lucidus]
Soc12G002060	SLC16A6	yellow	96.8065	monocarboxylate transporter 7 isoform X1 [Larimichthys crocea]
Soc01G000640	HSPA9	yellow	96.5648	Stress-70 protein, mitochondrial 75 kDa glucose-regulated protein [Larimichthys crocea]
Soc15G003140	nol6	yellow	96.3093	nucleolar protein 6 [Larimichthys crocea]
Soc21G002010	SELENOI	yellow	95.8032	ethanolaminephosphotransferase 1 [Larimichthys crocea]
Soc02G005590	XPO1	yellow	95.2929	exportin-1 [Larimichthys crocea]
Soc19G008220	sec61al1	yellow	95.2678	protein transport protein Sec61 subunit alpha-like 1 [Larimichthys crocea]
Soc07G002740	MGME1	yellow	94.9824	Mitochondrial genome maintenance exonuclease 1 [Larimichthys crocea]
Soc18G008920	ubiad1	yellow	94.2723	UbiA prenyltransferase domain-containing protein 1 [Collichthys lucidus]
Soc13G000940	AHSA1	yellow	93.9424	activator of 90 kDa heat shock protein ATPase homolog 1 [Larimichthys crocea]
Soc03G007680	WDR3	yellow	93.7511	WD repeat-containing protein 3 [Larimichthys crocea]
Soc12G006230	Tbl3	yellow	93.0525	transducin beta-like protein 3 [Larimichthys crocea]
Soc02G006240	TRMT1	yellow	92.925	tRNA (guanine(26)-N(2))-dimethyltransferase [Collichthys lucidus]
Soc01G003230	EHD1	yellow	92.675	EH domain-containing protein 1 [Larimichthys crocea]
Soc23G005650	DNAJA2	yellow	92.4154	dnaJ homolog subfamily A member 2 [Larimichthys crocea]
Soc02G000210	NAF1	yellow	91.9062	H/ACA ribonucleoprotein complex non-core subunit NAF1 [Larimichthys crocea]
Soc16G009570	PRMT5	yellow	91.8418	protein arginine N-methyltransferase 5 [Larimichthys crocea]
Soc05G007260	C1qbp	yellow	91.7231	Complement component 1 Q subcomponent-binding protein [Larimichthys crocea]
Soc05G005400	nhp2	yellow	91.526	H/ACA ribonucleoprotein complex subunit 2-like protein [Collichthys lucidus]
Soc16G003130	btf3l4	yellow	91.2313	transcription factor BTF3 homolog 4 [Larimichthys crocea]
Soc20G000320	rrp15	yellow	91.0652	RRP15-like protein [Larimichthys crocea]
Soc04G006360	dph2	yellow	90.9554	2-(3-amino-3-carboxypropyl)histidine synthase subunit 2 [Larimichthys crocea]
Soc12G004030	Ppan	yellow	90.922	Suppressor of SWI4 1 -like protein [Collichthys lucidus]
Soc03G006390	wdr75	yellow	90.9066	WD repeat-containing protein 75 isoform X2 [Larimichthys crocea]
Soc16G006990	TIMM44	yellow	90.8579	Mitochondrial import inner membrane translocase subunit TIM44 [Collichthys lucidus]
Soc03G003400	UGGT2	yellow	90.7137	UDP-glucose:glycoprotein glucosyltransferase 2 [Larimichthys crocea]
Soc13G000300	DKC1	yellow	90.665	H/ACA ribonucleoprotein complex subunit DKC1 [Larimichthys crocea]
Soc22G001470	Srsf7	yellow	90.1279	Serine/arginine-rich splicing factor 7 [Collichthys lucidus]
Soc02G010190	Uba6	yellow	90.1224	Ubiquitin-like modifier-activating enzyme 6 [Larimichthys crocea]
Soc08G002820	kat2b	yellow	88.5692	histone acetyltransferase KAT2B [Larimichthys crocea]
Soc02G002140	get3	yellow	88.471	ATPase ASNA1 [Larimichthys crocea]
Soc09G005470	noc4l	yellow	88.1307	nucleolar complex protein 4 homolog [Larimichthys crocea]
Soc16G001270	ZNF622	yellow	87.7049	Zinc finger protein 622 [Larimichthys crocea]
Soc05G004140	Pom121	yellow	87.5571	nuclear envelope pore membrane protein POM 121 [Larimichthys crocea]
Soc18G008300	IFRD2	yellow	87.2608	interferon-related developmental regulator 2 isoform X1 [Larimichthys crocea]
Soc09G008550	WDR36	yellow	87.2154	WD repeat-containing protein 36 [Larimichthys crocea]
Soc19G007630	atad3-a	yellow	86.6675	ATPase family AAA domain-containing protein 3A [Larimichthys crocea]
Soc17G009110	DDX10	yellow	86.3071	probable ATP-dependent RNA helicase DDX10 [Larimichthys crocea]
Soc16G007180	DPP9	yellow	86.2157	dipeptidyl peptidase 9 isoform X1 [Larimichthys crocea]
Soc08G004900	Nsun2	yellow	85.0588	tRNA (cytosine(34)-C(5))-methyltransferase [Larimichthys crocea]
Soc22G000600	WDR74	yellow	85.0199	WD repeat-containing protein 74 NOP seven-associated protein 1 [Larimichthys crocea]
Soc14G001300	psmd11b	yellow	84.813	26S proteasome non-ATPase regulatory subunit 11B [Larimichthys crocea]
Soc23G004070	nip7	yellow	83.9269	60S ribosome subunit biogenesis protein NIP7 -like protein [Channa argus]
Soc01G001810	SMYD5	yellow	83.9015	SET and MYND domain-containing protein 5 [Larimichthys crocea]
Soc10G003130	trmt10b	yellow	83.3707	tRNA methyltransferase 10 homolog B [Larimichthys crocea]
Soc07G003280	TARBP1	yellow	83.0649	probable methyltransferase TARBP1 [Larimichthys crocea]
Soc19G005470	mars1	yellow	82.6417	Methionine--tRNA ligase, cytoplasmic [Larimichthys crocea]
Soc15G008720	MRPL1	yellow	82.5056	39S ribosomal protein L1, mitochondrial [Larimichthys crocea]
Soc15G005250	TLE1	yellow	82.4038	transducin-like enhancer protein 1 isoform X1 [Acanthochromis polyacanthus]
Soc16G004740	rbck1	yellow	82.1013	Zinc finger-containing protein 1 [Collichthys lucidus]
Soc09G003360	Znf462	yellow	81.945	zinc finger protein 462 [Larimichthys crocea]
Soc16G001630	pitrm1	yellow	81.9307	presequence protease, mitochondrial [Larimichthys crocea]
Soc15G005360	smarcad1b	yellow	81.6113	SWI/SNF-related matrix-associated actin-dependent regulator of chromatin subfamily A containing DEAD/H box 1 [Larimichthys crocea]
Soc05G004150	Tbl2	yellow	81.5446	transducin beta-like protein 2 [Larimichthys crocea]
Soc03G001520	cmss1	yellow	81.3931	protein CMSS1 isoform X1 [Larimichthys crocea]
Soc21G005300	MIDEAS	yellow	81.3723	ELM2 and SANT domain-containing protein 1 [Larimichthys crocea]
Soc21G007450	CEBPZ	yellow	80.6709	CCAAT/enhancer-binding protein zeta [Larimichthys crocea]
Soc02G009330	DHX15	yellow	80.5761	pre-mRNA-splicing factor ATP-dependent RNA helicase DHX15 isoform X1 [Larimichthys crocea]
Soc05G005740	RIOX2	yellow	80.4892	ribosomal oxygenase 2 [Larimichthys crocea]
Soc03G004000	SSB	yellow	80.3556	lupus La protein [Larimichthys crocea]
Soc22G004290	Srpra	yellow	80.3258	Signal recognition particle receptor subunit alpha [Larimichthys crocea]
Soc22G008990	URB1	yellow	80.2418	nucleolar pre-ribosomal-associated protein 1 isoform X1 [Larimichthys crocea]
Soc20G008110	Ethe1	yellow	80.1193	persulfide dioxygenase ETHE1, mitochondrial [Larimichthys crocea]
Soc20G001240	dcaf13	yellow	79.6175	DDB1- and CUL4-associated factor 13 [Larimichthys crocea]
Soc06G007110	POLR3B	yellow	79.3631	DNA-directed RNA polymerase III subunit RPC2 [Larimichthys crocea]
Soc12G000990	psmd11a	yellow	79.2868	26S proteasome non-ATPase regulatory subunit 11A [Maylandia zebra]
Soc04G004380	qtrt2	yellow	79.1807	queuine tRNA-ribosyltransferase accessory subunit 2 isoform X1 [Larimichthys crocea]
Soc12G011360	UTP18	yellow	79.1405	U3 small nucleolar RNA-associated protein 18 homolog [Anabas testudineus]
Soc12G011740	UTP18	yellow	79.1405	U3 small nucleolar RNA-associated protein 18 homolog [Anabas testudineus]
Soc19G007620	mrpl20	yellow	78.8592	39S ribosomal protein L20, mitochondrial [Larimichthys crocea]
Soc20G008720	gpatch4	yellow	78.859	G patch domain-containing protein 4 [Larimichthys crocea]
Soc23G006570	MAPK6	yellow	78.7195	mitogen-activated protein kinase 6 [Larimichthys crocea]
Soc15G008690	slc25a25a	yellow	78.7185	Calcium-binding mitochondrial carrier protein SCaMC-2-A [Collichthys lucidus]
Soc16G007670	ncl	yellow	78.4432	nucleolin isoform X1 [Larimichthys crocea]
Soc24G001040	--	yellow	78.0463	Zinc finger protein 134 [Collichthys lucidus]
Soc04G002720	Yme1l1	yellow	77.9757	ATP-dependent zinc metalloprotease YME1L1 isoform X4 [Larimichthys crocea]
Soc10G006340	Grpel1	yellow	77.971	grpE protein homolog 1, mitochondrial [Larimichthys crocea]
Soc07G001240	THADA	yellow	77.7776	thyroid adenoma-associated protein [Larimichthys crocea]
Soc02G004800	SRP68	yellow	77.4709	signal recognition particle subunit SRP68 [Larimichthys crocea]
Soc09G007660	DDX56	yellow	77.4472	probable ATP-dependent RNA helicase DDX56 [Larimichthys crocea]
Soc01G007410	Polr1a	yellow	77.1886	DNA-directed RNA polymerase I subunit RPA1 [Larimichthys crocea]
Soc05G009300	spag7	yellow	77.1564	sperm-associated antigen 7 [Larimichthys crocea]
Soc08G006280	Znrd1	yellow	77.1068	PREDICTED: DNA-directed RNA polymerase I subunit RPA12 [Lates calcarifer]
Soc03G007650	WARS2	yellow	77.0112	tryptophan--tRNA ligase, mitochondrial [Larimichthys crocea]
MSTRG.19103	tomm40	yellow	76.3852	mitochondrial import receptor subunit TOM40 homolog [Larimichthys crocea]
Soc02G008440	SMARCA5	yellow	75.8568	SWI/SNF-related matrix-associated actin-dependent regulator of chromatin subfamily A member 5 [Larimichthys crocea]
Soc03G001460	trim13	yellow	75.3508	Guanine nucleotide exchange factor DBS DBL's big sister MCF2-transforming sequence-like protein [Collichthys lucidus]
Soc15G006370	CCDC158	yellow	75.1221	coiled-coil domain-containing protein 158 isoform X1 [Larimichthys crocea]
Soc13G002940	ELAVL1	yellow	74.986	ELAV-like protein 1 isoform X3 [Larimichthys crocea]
Soc22G006960	gfm1	yellow	74.6585	elongation factor G, mitochondrial [Larimichthys crocea]
Soc17G005680	DNTTIP2	yellow	74.5413	deoxynucleotidyltransferase terminal-interacting protein 2 isoform X1 [Larimichthys crocea]
Soc07G006460	PNPT1	yellow	74.5094	Polyribonucleotide nucleotidyltransferase 1, mitochondrial [Collichthys lucidus]
Soc15G009260	TRMT2A	yellow	74.3463	tRNA (uracil-5-)-methyltransferase homolog A isoform X2 [Larimichthys crocea]
Soc16G009370	--	yellow	74.2227	Calsequestrin-1 Aspartactin [Collichthys lucidus]
Soc02G001760	timm10	yellow	74.1401	mitochondrial import inner membrane translocase subunit Tim10 [Larimichthys crocea]
Soc12G004150	XAB2	yellow	74.0229	pre-mRNA-splicing factor SYF1 [Larimichthys crocea]
Soc22G007370	DHX36	yellow	74.0181	ATP-dependent DNA/RNA helicase DHX36 isoform X1 [Larimichthys crocea]
Soc19G002060	CHCHD4	yellow	73.8834	Mitochondrial intermembrane space import and assembly protein 40 [Collichthys lucidus]
Soc13G004500	SYNCRIP	yellow	73.3674	heterogeneous nuclear ribonucleoprotein Q isoform X1 [Larimichthys crocea]
Soc18G007320	EXOSC10	yellow	73.2492	exosome component 10 [Larimichthys crocea]
Soc15G001840	CRAT	yellow	72.5107	carnitine O-acetyltransferase [Larimichthys crocea]
Soc21G000440	ddx51	yellow	72.308	ATP-dependent RNA helicase DDX51 [Larimichthys crocea]
Soc17G006030	ncl1	yellow	72.1062	nicalin isoform X2 [Larimichthys crocea]
Soc21G001970	ccnk	yellow	70.8886	cyclin-K isoform X3 [Larimichthys crocea]
Soc23G007650	Prmt3	yellow	70.5299	Protein arginine N-methyltransferase 3 [Larimichthys crocea]
Soc16G010160	impad1	yellow	70.4247	inositol monophosphatase 3 [Larimichthys crocea]
Soc23G003600	Rhou	yellow	70.057	rho-related GTP-binding protein RhoU [Larimichthys crocea]
Soc24G005490	xpot	yellow	69.9953	exportin-T [Larimichthys crocea]
Soc23G003850	TFB2M	yellow	69.7471	dimethyladenosine transferase 2, mitochondrial [Larimichthys crocea]
Soc02G006040	ENTPD7	yellow	68.6308	ectonucleoside triphosphate diphosphohydrolase 7 [Larimichthys crocea]
Soc19G005860	MRTO4	yellow	68.4329	mRNA turnover protein 4-like protein [Larimichthys crocea]
Soc13G007190	rsrp1	yellow	68.1107	arginine/serine-rich protein 1 [Larimichthys crocea]
Soc16G004760	Dhx30	yellow	67.975	ATP-dependent RNA helicase DHX30 [Larimichthys crocea]
Soc04G002770	RBIS	yellow	67.9121	ribosomal biogenesis factor [Sparus aurata]
Soc01G007770	HNRNPA0	yellow	67.6598	Heterogeneous nuclear ribonucleoprotein A0 [Collichthys lucidus]
Soc03G004040	PPIG	yellow	67.4707	peptidyl-prolyl cis-trans isomerase G [Larimichthys crocea]
Soc17G008510	Ebna1bp2	yellow	67.4129	probable rRNA-processing protein EBP2 [Larimichthys crocea]
Soc15G003660	RIOK2	yellow	67.3915	serine/threonine-protein kinase RIO2 [Larimichthys crocea]
Soc17G007920	dda1	yellow	67.3755	PREDICTED: DET1- and DDB1-associated protein 1 [Nothobranchius furzeri]
Soc14G003460	POLR3A	yellow	67.3117	DNA-directed RNA polymerase III subunit RPC1 isoform X1 [Seriola lalandi dorsalis]
Soc18G001150	pip4k2c	yellow	67.1905	phosphatidylinositol 5-phosphate 4-kinase type-2 gamma [Larimichthys crocea]
Soc01G005660	Prelid1	yellow	67.1184	PRELI domain-containing protein 1, mitochondrial [Larimichthys crocea]
Soc13G009010	Alkbh1	yellow	67.0004	Nucleic acid dioxygenase ALKBH1 [Larimichthys crocea]
Soc07G001400	PWWP2B	yellow	66.6911	PWWP domain-containing protein 2B isoform X2 [Larimichthys crocea]
Soc13G001710	SRSF5	yellow	66.6563	serine/arginine-rich splicing factor 5 isoform X2 [Larimichthys crocea]
Soc17G009500	AATF	yellow	66.1792	Protein AATF [Collichthys lucidus]
Soc01G005970	FAF2	yellow	66.1189	FAS-associated factor 2 [Collichthys lucidus]
Soc09G008260	PBDC1	yellow	65.814	protein PBDC1 [Labrus bergylta]
Soc03G007520	EEF1AKMT1	yellow	65.6438	EEF1A lysine methyltransferase 1 [Collichthys lucidus]
Soc17G003940	RAB11B	yellow	65.2995	ras-related protein Rab-11B [Oreochromis niloticus]
Soc15G000330	DDX31	yellow	65.1274	probable ATP-dependent RNA helicase DDX31 [Sparus aurata]
Soc09G004830	slc20a1b	yellow	65.1031	sodium-dependent phosphate transporter 1-B [Larimichthys crocea]
Soc13G000220	BAZ1A	yellow	64.9662	bromodomain adjacent to zinc finger domain protein 1A [Larimichthys crocea]
Soc18G003150	CDC42	yellow	64.6799	cell division control protein 42 homolog isoform X1 [Oryzias latipes]
Soc05G007500	BTG3	yellow	64.451	protein BTG3 [Larimichthys crocea]
Soc21G005420	ccdc25	yellow	64.1166	Coiled-coil domain-containing protein 25 [Collichthys lucidus]
Soc10G006470	TRMT10A	yellow	63.902	tRNA methyltransferase 10 homolog A [Larimichthys crocea]
Soc23G004400	Idh2	yellow	63.8112	isocitrate dehydrogenase [NADP], mitochondrial [Larimichthys crocea]
Soc18G002050	RSBN1	yellow	63.6736	lysine-specific demethylase 9 [Larimichthys crocea]
Soc20G006570	Emg1	yellow	63.0797	ribosomal RNA small subunit methyltransferase NEP1 [Larimichthys crocea]
Soc16G010310	KIFAP3	yellow	62.8902	kinesin-associated protein 3 isoform X1 [Larimichthys crocea]
Soc02G008200	tma16	yellow	62.7197	translation machinery-associated protein 16-like [Parambassis ranga]
Soc01G000370	Noct	yellow	62.4856	nocturnin isoform X1 [Larimichthys crocea]
Soc08G002680	AZIN1	yellow	62.0702	antizyme inhibitor 1 [Larimichthys crocea]
Soc24G005460	KIAA0930	yellow	60.9047	DUF2045 domain containing protein [Scophthalmus maximus]
Soc20G003110	RCC1	yellow	60.8558	Regulator of chromosome condensation [Collichthys lucidus]
Soc02G005480	Slc29a2	yellow	60.437	Equilibrative nucleoside transporter 2 [Larimichthys crocea]
Soc08G004030	oxnad1	yellow	60.1077	oxidoreductase NAD-binding domain-containing protein 1 [Larimichthys crocea]
Soc22G006550	SLC1A5	yellow	59.7737	neutral amino acid transporter B(0) [Larimichthys crocea]
Soc20G005960	LENG1	yellow	59.7095	Leukocyte receptor cluster member 1 [Larimichthys crocea]
Soc01G007760	Hnrnpa0	yellow	59.6255	heterogeneous nuclear ribonucleoprotein A0-like [Echeneis naucrates]
Soc02G006560	--	yellow	59.3892	Isoaspartyl peptidase [Labeo rohita]
Soc06G005790	MALT1	yellow	59.2937	mucosa-associated lymphoid tissue lymphoma translocation protein 1 [Larimichthys crocea]
MSTRG.8552	HLA-DQB2	yellow	58.0376	MHC class II antigen alpha chain [Miichthys miiuy]
Soc05G006560	KDM6B	yellow	56.7165	Lysine-specific demethylase 6B [Larimichthys crocea]
Soc24G000190	mkrn1	yellow	56.4382	E3 ubiquitin-protein ligase makorin-1 [Larimichthys crocea]
Soc14G003940	bccip	yellow	55.8326	BRCA2 and CDKN1A-interacting protein [Larimichthys crocea]
Soc07G005430	ppp2r2d	yellow	55.5551	serine/threonine-protein phosphatase 2A 55 kDa regulatory subunit B delta isoform [Oreochromis niloticus]
Soc16G007960	phr	yellow	55.2425	deoxyribodipyrimidine photo-lyase [Larimichthys crocea]
Soc12G004990	CCDC137	yellow	54.3561	coiled-coil domain-containing protein 137 [Larimichthys crocea]
Soc07G002460	TOMM20	yellow	54.3498	mitochondrial import receptor subunit TOM20 homolog [Larimichthys crocea]
Soc18G006440	PTGES3	yellow	54.2068	Prostaglandin E synthase 3 [Larimichthys crocea]
Soc05G007530	Prdm15	yellow	54.0248	Zinc finger protein 15 [Collichthys lucidus]
Soc22G007080	Bud23	yellow	53.9467	probable 18S rRNA (guanine-N(7))-methyltransferase [Larimichthys crocea]
Soc18G004100	FBXW12	yellow	53.9464	F-box/WD repeat-containing protein 12 [Larimichthys crocea]
Soc12G004250	ATP13A1	yellow	53.9295	manganese-transporting ATPase 13A1 [Larimichthys crocea]
Soc16G001330	--	yellow	53.5606	Nucleolar protein 7 [Collichthys lucidus]
Soc08G005010	Srfbp1	yellow	52.4581	serum response factor-binding protein 1 [Larimichthys crocea]
Soc14G008010	SULT2A1	yellow	51.7094	sulfotransferase family cytosolic 2B member 1 isoform X2 [Larimichthys crocea]
Soc15G002330	UBE2D4	yellow	51.6511	ubiquitin-conjugating enzyme E2 D4 isoform X3 [Xiphophorus maculatus]
Soc09G006340	notch1a	yellow	51.1889	neurogenic locus notch homolog protein 1 isoform X1 [Larimichthys crocea]
Soc18G000020	Abt1	yellow	51.1265	Activator of basal transcription 1 [Collichthys lucidus]
Soc15G002270	POLR3D	yellow	50.9574	DNA-directed RNA polymerase III subunit RPC4 [Larimichthys crocea]
Soc02G003330	--	yellow	50.952	Lysine-rich nucleolar protein 1 [Collichthys lucidus]
Soc20G002030	tmem147	yellow	50.6847	PREDICTED: transmembrane protein 147 [Stegastes partitus]
Soc06G003030	mrps35	yellow	50.6197	28S ribosomal protein S35, mitochondrial [Larimichthys crocea]
Soc13G008030	nol10	yellow	50.4163	nucleolar protein 10 [Larimichthys crocea]
Soc12G004520	Samd1	yellow	49.9825	Atherin Sterile alpha motif domain-containing protein 1 [Larimichthys crocea]
Soc13G004860	Rpusd2	yellow	49.7189	RNA pseudouridylate synthase domain-containing protein 2 [Larimichthys crocea]
Soc23G009440	Idh3a	yellow	49.4656	isocitrate dehydrogenase [NAD] subunit alpha, mitochondrial-like isoform X1 [Larimichthys crocea]
Soc19G001510	Elk4	yellow	49.0923	ETS domain-containing protein Elk-4 [Larimichthys crocea]
Soc13G005970	FCF1	yellow	48.9079	PREDICTED: rRNA-processing protein FCF1 homolog [Nothobranchius furzeri]
Soc19G003450	DNAJC16	yellow	48.3873	dnaJ homolog subfamily C member 16 [Larimichthys crocea]
Soc09G002200	Stoml2	yellow	48.3829	stomatin-like protein 2, mitochondrial [Larimichthys crocea]
Soc22G005620	yif1b	yellow	48.3202	protein YIF1B isoform X2 [Larimichthys crocea]
Soc24G003310	ccdc59	yellow	47.9032	thyroid transcription factor 1-associated protein 26 [Larimichthys crocea]
Soc09G003170	prlr	yellow	47.5754	prolactin receptor [Larimichthys crocea]
Soc15G002040	Bag4	yellow	46.8698	BAG family molecular chaperone regulator 4 [Collichthys lucidus]
Soc13G003230	NRDC	yellow	46.7347	nardilysin [Larimichthys crocea]
Soc08G008230	Rnf139	yellow	46.5615	E3 ubiquitin-protein ligase RNF139 [Collichthys lucidus]
Soc03G004050	fastkd1	yellow	46.3605	FAST kinase domain-containing protein 1, mitochondrial [Larimichthys crocea]
Soc04G004430	naa50	yellow	46.3185	N-alpha-acetyltransferase 50 isoform X1 [Larimichthys crocea]
Soc22G006910	Clasrp	yellow	46.0755	CLK4-associating serine/arginine rich protein [Larimichthys crocea]
Soc09G007330	Denr	yellow	46.0504	Density-regulated protein [Collichthys lucidus]
Soc12G000390	Slc25a23	yellow	45.8429	calcium-binding mitochondrial carrier protein SCaMC-3 [Larimichthys crocea]
Soc02G011340	JPT1	yellow	45.6813	jupiter microtubule associated homolog 1 [Larimichthys crocea]
Soc09G003460	Nacc2	yellow	45.4407	nucleus accumbens-associated protein 2 [Larimichthys crocea]
Soc05G003070	PDLIM4	yellow	45.2079	PDZ and LIM domain protein 4 [Larimichthys crocea]
Soc22G007070	Dnajc30	yellow	45.1384	DnaJ-like protein subfamily C member 30 Williams-Beuren syndrome chromosomal region 18 protein [Larimichthys crocea]
Soc19G000860	TRNT1	yellow	44.7509	CCA tRNA nucleotidyltransferase 1, mitochondrial [Larimichthys crocea]
Soc15G008200	GRSF1	yellow	44.2297	G-rich sequence factor 1 [Larimichthys crocea]
Soc09G007830	Acads	yellow	44.1096	short-chain specific acyl-CoA dehydrogenase, mitochondrial [Larimichthys crocea]
Soc04G000930	Bclaf3	yellow	43.8581	BCLAF1 and THRAP3 family member 3 [Larimichthys crocea]
Soc22G003330	Nop53	yellow	43.5897	Ribosome biogenesis protein NOP53 [Collichthys lucidus]
Soc02G000620	KDM2A	yellow	43.5585	PREDICTED: lysine-specific demethylase 2A-like isoform X4 [Paralichthys olivaceus]
Soc08G000080	TRNAU1AP	yellow	42.9425	tRNA selenocysteine 1-associated protein 1 isoform X6 [Larimichthys crocea]
Soc20G001500	Ebag9	yellow	42.5685	receptor-binding cancer antigen expressed on SiSo cells [Larimichthys crocea]
Soc07G002790	CAPN1	yellow	42.4617	Calpain-1 catalytic subunit [Larimichthys crocea]
Soc23G005900	tgfbrap1	yellow	42.305	Transforming growth factor-beta receptor-associated protein 1 -like protein [Collichthys lucidus]
Soc04G007080	HCCS	yellow	42.2313	Cytochrome c-type heme lyase [Collichthys lucidus]
Soc08G003480	TOMM7	yellow	42.0464	mitochondrial import receptor subunit TOM7 homolog [Larimichthys crocea]
Soc07G002560	Spast	yellow	41.8596	spastin [Larimichthys crocea]
Soc02G002240	GCDH	yellow	41.8202	glutaryl-CoA dehydrogenase, mitochondrial-like [Salarias fasciatus]
Soc03G003470	Stk24	yellow	41.6319	Serine/threonine-protein kinase 24 [Collichthys lucidus]
Soc20G008310	Dhdds	yellow	41.6316	dehydrodolichyl diphosphate synthase complex subunit DHDDS [Larimichthys crocea]
Soc17G006570	rpf1	yellow	41.5261	ribosome production factor 1 [Larimichthys crocea]
Soc23G002050	Ipo7	yellow	41.413	importin-7 [Larimichthys crocea]
Soc23G009060	Nob1	yellow	41.1728	RNA-binding protein NOB1 [Larimichthys crocea]
Soc08G006170	ppp1r10	yellow	41.0242	serine/threonine-protein phosphatase 1 regulatory subunit 10 isoform X2 [Larimichthys crocea]
Soc05G007220	ywhag1	yellow	40.4695	14-3-3 protein gamma-1 [Fundulus heteroclitus]
Soc22G001030	timm50	yellow	40.3156	PREDICTED: LOW QUALITY PROTEIN: mitochondrial import inner membrane translocase subunit TIM50 [Lates calcarifer]
Soc03G005050	Cps1	yellow	40.0042	carbamoyl-phosphate synthase [ammonia], mitochondrial [Larimichthys crocea]
Soc23G003090	dusp22a	yellow	39.0684	dual specificity protein phosphatase 22-A-like isoform X3 [Amphiprion ocellaris]
Soc23G004690	UGT2B17	yellow	38.624	UDP-glucuronosyltransferase 2A2-like isoform X2 [Anarrhichthys ocellatus]
Soc05G005730	mat2b	yellow	38.4409	methionine adenosyltransferase 2 subunit beta isoform X1 [Larimichthys crocea]
Soc02G002200	Ilf3	yellow	38.0112	interleukin enhancer-binding factor 3 [Larimichthys crocea]
Soc01G002190	Ocrl	yellow	37.9424	inositol polyphosphate 5-phosphatase OCRL-1 isoform X2 [Larimichthys crocea]
Soc22G009380	Rrp8	yellow	37.7246	ribosomal RNA-processing protein 8 [Larimichthys crocea]
Soc22G003360	sirt2	yellow	37.6074	NAD-dependent protein deacetylase sirtuin-2 [Collichthys lucidus]
Soc05G005050	NUP98	yellow	37.4508	Nuclear pore complex protein Nup98-Nup96 [Larimichthys crocea]
Soc09G005200	URM1	yellow	37.4176	PREDICTED: ubiquitin-related modifier 1 [Paralichthys olivaceus]
Soc20G006980	COPS7B	yellow	37.3555	COP9 signalosome complex subunit 7a isoform X1 [Betta splendens]
Soc06G005860	Znf710	yellow	37.3114	zinc finger protein 710 isoform X3 [Larimichthys crocea]
Soc18G003370	Oard1	yellow	37.1078	O-acetyl-ADP-ribose deacetylase 1 [Larimichthys crocea]
Soc19G004700	CD9	yellow	36.5056	CD9 antigen [Larimichthys crocea]
Soc14G005650	RDH13	yellow	36.492	retinol dehydrogenase 13 [Larimichthys crocea]
Soc06G006270	DNAJA2	yellow	36.3624	dnaJ homolog subfamily A member 2-like [Larimichthys crocea]
Soc14G005240	--	yellow	36.3017	phosphatidylinositol N-acetylglucosaminyltransferase subunit P isoform X1 [Gadus morhua]
Soc22G006580	tmem160	yellow	36.2584	transmembrane protein 160 [Larimichthys crocea]
Soc15G006840	--	yellow	36.222	proheparin-binding EGF-like growth factor isoform X1 [Larimichthys crocea]
Soc02G011250	tefm	yellow	36.2048	Transcription elongation factor, mitochondrial [Collichthys lucidus]
Soc13G007780	PDSS2	yellow	36.0459	decaprenyl-diphosphate synthase subunit 2 [Larimichthys crocea]
Soc15G010830	Fxn	yellow	35.7684	frataxin, mitochondrial isoform X1 [Larimichthys crocea]
Soc06G009840	cep290	yellow	35.6996	centrosomal protein of 290 kDa isoform X4 [Larimichthys crocea]
Soc06G010360	API5	yellow	35.4136	Apoptosis inhibitor 5 [Larimichthys crocea]
Soc11G004190	Lipt1	yellow	35.3465	Lipoyltransferase 1, mitochondrial [Larimichthys crocea]
Soc01G003780	TRIM27	yellow	35.0182	zinc-binding protein A33 [Larimichthys crocea]
MSTRG.18272	--	yellow	34.6925	butyrophilin subfamily 2 member A2 isoform X2 [Larimichthys crocea]
Soc07G006750	zc3h15	yellow	34.6217	Zinc finger CCCH domain-containing protein 15 [Larimichthys crocea]
MSTRG.22167	Gpatch1	yellow	34.6193	G patch domain-containing protein 1 isoform X3 [Larimichthys crocea]
Soc15G008940	Ascc2	yellow	34.3134	Activating signal cointegrator 1 complex subunit 2 ASC-1 complex subunit p100 [Collichthys lucidus]
Soc13G000370	Atg14	yellow	33.6875	beclin 1-associated autophagy-related key regulator isoform X2 [Larimichthys crocea]
Soc08G002490	MTERF3	yellow	33.6136	Transcription termination factor 3, mitochondrial Mitochondrial transcription termination factor 3 [Larimichthys crocea]
Soc09G003200	DNAJC21	yellow	33.559	dnaJ homolog subfamily C member 21 isoform X1 [Larimichthys crocea]
Soc05G003290	CAMLG	yellow	33.5444	calcium signal-modulating cyclophilin ligand [Larimichthys crocea]
Soc23G009100	COG8	yellow	32.8474	conserved oligomeric Golgi complex subunit 8 [Larimichthys crocea]
Soc13G008560	SCFD1	yellow	32.7799	sec1 family domain-containing protein 1 isoform X1 [Sparus aurata]
Soc06G002990	PPARA	yellow	32.7375	peroxisome proliferator-activated receptor alpha [Larimichthys crocea]
Soc12G007190	Hspbp1	yellow	32.6291	hsp70-binding protein 1 [Larimichthys crocea]
Soc18G008360	Mgll	yellow	32.4816	monoglyceride lipase isoform X1 [Larimichthys crocea]
Soc22G009770	prdm10	yellow	32.2899	PR domain zinc finger protein 10 isoform X2 [Larimichthys crocea]
Soc16G001100	SLC39A6	yellow	32.2269	Zinc transporter ZIP6 [Collichthys lucidus]
Soc10G003110	Ino80b	yellow	31.8353	INO80 complex subunit B isoform X1 [Larimichthys crocea]
Soc15G000430	FUBP3	yellow	31.6321	far upstream element-binding protein 3-like isoform X1 [Larimichthys crocea]
Soc17G005590	RAB8A	yellow	31.4384	ras-related protein Rab-8A [Monopterus albus]
Soc06G007010	AHCYL2	yellow	31.376	S-adenosylhomocysteine hydrolase-like protein 1 isoform X1 [Larimichthys crocea]
Soc06G010580	PPIB	yellow	31.1	peptidyl-prolyl cis-trans isomerase B [Larimichthys crocea]
Soc21G000220	nus1	yellow	30.9819	dehydrodolichyl diphosphate synthase complex subunit NUS1 [Larimichthys crocea]
Soc16G007370	nsun4	yellow	30.945	5-methylcytosine rRNA methyltransferase NSUN4 [Larimichthys crocea]
Soc13G008160	rtn4ip1	yellow	30.7398	reticulon-4-interacting protein 1, mitochondrial [Larimichthys crocea]
Soc02G010460	KDM4C	yellow	30.2939	lysine-specific demethylase 4C-like isoform X4 [Larimichthys crocea]
Soc19G010170	SLC6A6	yellow	30.1101	sodium- and chloride-dependent taurine transporter [Larimichthys crocea]
Soc21G007040	BTBD9	yellow	29.7682	BTB/POZ domain-containing protein 9 [Collichthys lucidus]
Soc16G002750	Dcaf8	yellow	29.5859	DDB1- and CUL4-associated factor 8 [Larimichthys crocea]
Soc08G006200	C6orf136	yellow	29.2315	Si:ch211-215a10.4 protein [Danio rerio]
Soc19G007480	ndufaf3	yellow	29.2046	NADH dehydrogenase [ubiquinone] 1 alpha subcomplex assembly factor 3 [Larimichthys crocea]
Soc18G002880	PQBP1	yellow	29.2021	polyglutamine-binding protein 1 isoform X2 [Larimichthys crocea]
Soc04G003360	FASTKD3	yellow	29.0242	FAST kinase domain-containing protein 3, mitochondrial [Collichthys lucidus]
Soc13G008210	eipr1	yellow	28.8609	EARP and GARP complex-interacting protein 1 [Larimichthys crocea]
Soc08G002730	fam91a1	yellow	28.801	protein FAM91A1 isoform X1 [Larimichthys crocea]
Soc15G005790	RDH14	yellow	28.7795	Retinol dehydrogenase 11 [Larimichthys crocea]
Soc10G000500	--	yellow	28.7211	nectin-4-like [Sparus aurata]
Soc19G001880	DIDO1	yellow	28.4915	Death-inducer obliterator 1 [Collichthys lucidus]
Soc08G007340	rnf19b	yellow	28.4717	E3 ubiquitin-protein ligase RNF19B [Larimichthys crocea]
Soc04G000560	Riok3	yellow	27.9202	serine/threonine-protein kinase RIO3 isoform X2 [Larimichthys crocea]
Soc04G005040	ELOC	yellow	27.8232	PREDICTED: transcription elongation factor B polypeptide 1 isoform X1 [Anser cygnoides domesticus]
Soc09G006140	kyat3	yellow	27.7277	Kynurenine--oxoglutarate transaminase 1 [Larimichthys crocea]
MSTRG.9115	irlA	yellow	27.6294	probable serine/threonine-protein kinase irlB isoform X1 [Larimichthys crocea]
Soc17G001800	Prrc2c	yellow	27.4929	protein PRRC2C isoform X3 [Larimichthys crocea]
Soc20G001090	Klf10	yellow	27.3617	Krueppel-like factor 10 Transforming growth factor-beta-inducible early growth response protein 1 [Larimichthys crocea]
Soc15G009690	specc1l	yellow	27.3027	cytospin-A [Larimichthys crocea]
Soc24G004170	METAP2	yellow	27.2332	PREDICTED: methionine aminopeptidase 2 [Stegastes partitus]
Soc14G005710	h1-0-b	yellow	27.0692	Histone H5 [Collichthys lucidus]
Soc05G006790	frmd8	yellow	27.0146	FERM domain-containing protein 8 [Larimichthys crocea]
Soc23G001690	eif3ja	yellow	26.7932	eukaryotic translation initiation factor 3 subunit J [Parambassis ranga]
Soc19G001690	BCL2L1	yellow	26.7916	bcl-2-like protein 1 [Larimichthys crocea]
Soc09G000380	CHD1	yellow	26.7897	chromodomain-helicase-DNA-binding protein 1 [Larimichthys crocea]
Soc19G007560	Fbxo42	yellow	26.6242	F-box only protein 42 isoform X1 [Larimichthys crocea]
Soc07G007100	PPP3R1	yellow	26.5381	calcineurin subunit B type 1-like [Betta splendens]
Soc24G005000	Cpm	yellow	26.2051	carboxypeptidase M [Larimichthys crocea]
Soc20G004770	TMEM67	yellow	26.1235	meckelin isoform X4 [Larimichthys crocea]
Soc13G007920	--	yellow	25.9005	forkhead box protein F2 [Platysternon megacephalum]
Soc02G002170	PRDX1	yellow	25.8092	peroxiredoxin-1 [Larimichthys crocea]
Soc03G003590	HNRNPA3	yellow	25.7703	heterogeneous nuclear ribonucleoprotein A3 [Larimichthys crocea]
Soc12G003560	axin1	yellow	25.73	axin-1 isoform X1 [Larimichthys crocea]
Soc12G006650	Rfx1	yellow	25.6006	MHC class II regulatory factor RFX1 isoform X1 [Larimichthys crocea]
Soc03G006430	--	yellow	25.5039	mannose-1-phosphate guanyltransferase-like [Sparus aurata]
Soc15G000160	Endog	yellow	25.3954	endonuclease G, mitochondrial [Larimichthys crocea]
Soc12G008050	--	yellow	25.255	GTPase IMAP family member 4 [Collichthys lucidus]
Soc14G002510	atxn7l3	yellow	25.0783	ataxin-7-like protein 3 isoform X1 [Larimichthys crocea]
Soc12G004260	CHCHD5	yellow	24.9839	coiled-coil-helix-coiled-coil-helix domain-containing protein 5 [Larimichthys crocea]
Soc01G002250	trmt12	yellow	24.9192	tRNA wybutosine-synthesizing protein 2 homolog [Larimichthys crocea]
Soc12G007870	znf598	yellow	24.7903	E3 ubiquitin-protein ligase ZNF598 [Larimichthys crocea]
Soc17G004430	Eef2	yellow	24.7168	elongation factor 2 [Larimichthys crocea]
Soc05G000990	Ssh2	yellow	24.4801	protein phosphatase Slingshot homolog 2-like isoform X1 [Larimichthys crocea]
Soc13G003720	DPH6	yellow	24.4383	diphthine--ammonia ligase [Larimichthys crocea]
Soc04G001620	Cul1	yellow	24.2872	cullin-1 isoform X2 [Larimichthys crocea]
Soc24G000220	Mrps33	yellow	24.1552	28S ribosomal protein S33, mitochondrial [Collichthys lucidus]
Soc18G002530	Ptpn1	yellow	24.0676	Tyrosine-protein phosphatase non-receptor type 1 [Larimichthys crocea]
Soc06G007620	ldha	yellow	23.9303	L-lactate dehydrogenase A chain [Sander lucioperca]
Soc23G001520	MCEE	yellow	23.7109	Methylmalonyl-CoA epimerase, mitochondrial [Larimichthys crocea]
Soc15G010710	GIN1	yellow	23.5755	Gypsy retrotransposon integrase-like protein 1 [Larimichthys crocea]
Soc17G001720	Zc3h3	yellow	23.4606	zinc finger CCCH domain-containing protein 3 [Larimichthys crocea]
Soc18G003690	NACA	yellow	23.3647	nascent polypeptide-associated complex subunit alpha isoform X1 [Cottoperca gobio]
Soc12G009650	HSD17B14	yellow	23.2403	17-beta-hydroxysteroid dehydrogenase 14 [Larimichthys crocea]
Soc20G000130	sacm1lb	yellow	23.1659	phosphatidylinositide phosphatase SAC1-B isoform X2 [Larimichthys crocea]
Soc19G004610	Smpd2	yellow	23.1586	Sphingomyelin phosphodiesterase 2 [Larimichthys crocea]
Soc10G006960	RCE1	yellow	23.1048	CAAX prenyl protease 2 [Larimichthys crocea]
Soc07G005900	P4ha1	yellow	22.9442	prolyl 4-hydroxylase subunit alpha-1 isoform X2 [Larimichthys crocea]
Soc14G007820	MRPL38	yellow	22.8912	39S ribosomal protein L38, mitochondrial [Larimichthys crocea]
Soc04G004190	NFI1	yellow	22.4932	Villin-1 [Larimichthys crocea]
Soc15G008100	GADD45G	yellow	22.0345	growth arrest and DNA damage-inducible protein GADD45 gamma-like [Monopterus albus]
Soc13G005790	MLH3	yellow	21.9893	serine/threonine-protein kinase Nek9 [Larimichthys crocea]
Soc08G006420	atp9b	yellow	21.9445	probable phospholipid-transporting ATPase IIB isoform X2 [Larimichthys crocea]
Soc04G006800	ZNF438	yellow	21.9355	Zinc finger protein 438 [Collichthys lucidus]
Soc10G001650	USP12	yellow	21.9248	ubiquitin carboxyl-terminal hydrolase 12-like [Mastacembelus armatus]
Soc07G004220	LCORL	yellow	21.9009	microtubule-associated protein futsch isoform X1 [Larimichthys crocea]
MSTRG.11440	--	yellow	21.8508	-
Soc16G009650	TGM1	yellow	21.6787	Protein-glutamine gamma-glutamyltransferase K [Larimichthys crocea]
Soc07G002530	STRN	yellow	21.6766	Striatin [Collichthys lucidus]
Soc16G009280	PLCD1	yellow	21.46	1-phosphatidylinositol 4,5-bisphosphate phosphodiesterase delta-1 isoform X1 [Larimichthys crocea]
Soc18G010840	MTHFR	yellow	21.4506	methylenetetrahydrofolate reductase [Larimichthys crocea]
Soc09G008330	abraxas1	yellow	21.4446	BRCA1-A complex subunit Abraxas 1 isoform X3 [Larimichthys crocea]
Soc22G008230	mrm3a	yellow	21.3959	rRNA methyltransferase 3A, mitochondrial [Larimichthys crocea]
Soc13G004920	YY1	yellow	21.3838	Transcriptional repressor protein YY1 [Collichthys lucidus]
Soc13G003950	WDR20	yellow	21.1477	WD repeat-containing protein 20 [Seriola dumerili]
Soc20G009860	LYSMD1	yellow	21.1205	lysM and peptidoglycan-binding domain-containing 1-like protein [Labeo rohita]
Soc01G002290	mid1ip1l	yellow	21.1077	mid1-interacting protein 1-like [Larimichthys crocea]
Soc06G011000	DNAJC24	yellow	20.5686	dnaJ homolog subfamily C member 24 [Larimichthys crocea]
Soc14G004330	Polr3e	yellow	20.3522	DNA-directed RNA polymerase III subunit RPC5 [Larimichthys crocea]
Soc23G007230	Slc25a44	yellow	20.2634	solute carrier family 25 member 44 [Larimichthys crocea]
Soc06G010650	IREB2	yellow	20.2219	iron-responsive element-binding protein 2 [Larimichthys crocea]
Soc21G004720	Tulp4	yellow	20.1131	Tubby-related protein 4 [Acipenser ruthenus]
Soc13G007860	TRMT61B	yellow	20.0104	tRNA (adenine(58)-N(1))-methyltransferase, mitochondrial [Collichthys lucidus]
Soc08G002320	ZBTB12	yellow	19.888	Zinc finger and BTB domain-containing protein 12 Protein G10 [Larimichthys crocea]
Soc10G006860	ecsit	yellow	19.7604	evolutionarily conserved signaling intermediate in Toll pathway, mitochondrial [Larimichthys crocea]
Soc20G001740	Znf516	yellow	19.449	Zinc finger protein 516 [Larimichthys crocea]
Soc09G006030	PTGER4	yellow	19.4471	prostaglandin E2 receptor EP4 subtype [Larimichthys crocea]
Soc17G010000	PDE6D	yellow	19.4214	PREDICTED: retinal rod rhodopsin-sensitive cGMP 3',5'-cyclic phosphodiesterase subunit delta [Stegastes partitus]
Soc10G005030	PLIN2	yellow	19.348	Perilipin-2 Adipophilin [Collichthys lucidus]
Soc17G009900	NCBP2AS2	yellow	19.2257	protein NCBP2AS2 [Archocentrus centrarchus]
Soc22G000260	--	yellow	19.1324	cell wall protein RBR3-like [Oncorhynchus tshawytscha]
Soc02G002400	nde1-a	yellow	18.9673	Nuclear distribution protein nudE -like protein 1 [Collichthys lucidus]
Soc17G006510	ssx2ip-a	yellow	18.9241	afadin- and alpha-actinin-binding protein isoform X1 [Larimichthys crocea]
Soc21G007680	SYNCRIP	yellow	18.9126	heterogeneous nuclear ribonucleoprotein Q isoform X1 [Larimichthys crocea]
Soc01G005880	DCTN4	yellow	18.7755	dynactin subunit 4 isoform X2 [Larimichthys crocea]
Soc19G003360	HIPK1	yellow	18.4852	homeodomain-interacting protein kinase 1 isoform X2 [Larimichthys crocea]
Soc12G010720	EIF1B	yellow	18.3054	eukaryotic translation initiation factor 1b [Larimichthys crocea]
Soc16G008340	czib	yellow	18.2985	UPF0587 protein C1orf123 homolog [Larimichthys crocea]
Soc03G000970	--	yellow	18.2827	PREDICTED: glutamine-rich protein 2-like, partial [Saccoglossus kowalevskii]
Soc16G001170	--	yellow	18.1266	zinc finger protein 616-like isoform X1 [Sparus aurata]
Soc24G002650	ZNF800	yellow	18.0454	zinc finger protein 800 isoform X2 [Larimichthys crocea]
Soc22G001340	DCUN1D5	yellow	17.7085	PREDICTED: DCN1-like protein 5 [Lates calcarifer]
Soc08G000140	smim13	yellow	17.5817	small integral membrane protein 13 [Larimichthys crocea]
Soc20G003250	--	yellow	17.4124	Zinc finger protein 226 [Collichthys lucidus]
Soc03G002050	MED14	yellow	17.3198	mediator of RNA polymerase II transcription subunit 14 isoform X1 [Larimichthys crocea]
Soc02G001150	PCGF2	yellow	17.2905	polycomb group RING finger protein 2 [Larimichthys crocea]
Soc05G003610	CASTOR2	yellow	17.2344	cytosolic arginine sensor for mTORC1 subunit 2 [Larimichthys crocea]
Soc01G008010	B4galt7	yellow	17.138	beta-1,4-galactosyltransferase 7 [Larimichthys crocea]
Soc24G002980	prr5	yellow	17.0945	Proline-rich protein 5 Protein observed with Rictor-1 [Larimichthys crocea]
Soc03G002430	OTC	yellow	16.948	Ornithine carbamoyltransferase, mitochondrial [Larimichthys crocea]
Soc04G000140	ATbp	yellow	16.8127	zinc finger protein 626 [Larimichthys crocea]
Soc20G003320	Zfy1	yellow	16.7741	Zinc finger protein 208 Zinc finger protein 91-like [Channa argus]
Soc12G007770	DCTN5	yellow	16.7288	dynactin subunit 5 [Xiphophorus maculatus]
Soc09G001430	VLDLR	yellow	16.6497	very low-density lipoprotein receptor isoform X1 [Larimichthys crocea]
Soc10G007200	MTM1	yellow	16.4661	myotubularin isoform X1 [Larimichthys crocea]
Soc09G004740	MAT2A	yellow	16.2445	S-adenosylmethionine synthase [Larimichthys crocea]
Soc20G008890	--	yellow	16.138	transcription factor Adf-1 [Larimichthys crocea]
Soc07G001580	IDE	yellow	16.0719	insulin-degrading enzyme isoform X1 [Larimichthys crocea]
Soc17G007690	JUND	yellow	15.9978	transcription factor jun-D [Larimichthys crocea]
Soc23G006910	SMAD3	yellow	15.8736	mothers against decapentaplegic homolog 3 [Larimichthys crocea]
Soc21G004580	UTRN	yellow	15.8679	utrophin isoform X5 [Larimichthys crocea]
Soc17G006260	TAB3	yellow	15.5539	TGF-beta-activated kinase 1 and MAP3K7-binding protein 3 isoform X2 [Larimichthys crocea]
Soc13G004350	znf593	yellow	15.3107	Zinc finger protein 593 [Collichthys lucidus]
Soc09G007320	HCAR3	yellow	15.2662	G-protein coupled receptor 109B [Collichthys lucidus]
Soc16G007040	UPF1	yellow	15.2309	regulator of nonsense transcripts 1 [Larimichthys crocea]
Soc16G004000	ssx2ip	yellow	15.1123	Afadin- and alpha-actinin-binding protein [Collichthys lucidus]
Soc09G000540	MAPKAP1	yellow	14.8283	target of rapamycin complex 2 subunit MAPKAP1 [Larimichthys crocea]
Soc17G006270	tmem47	yellow	14.7376	Transmembrane protein 47 [Collichthys lucidus]
Soc16G002190	--	yellow	14.7358	zinc finger protein with KRAB and SCAN domains 1 [Larimichthys crocea]
Soc20G001440	Ube3d	yellow	14.547	E3 ubiquitin-protein ligase E3D isoform X1 [Larimichthys crocea]
Soc15G004080	MVK	yellow	14.5232	mevalonate kinase [Larimichthys crocea]
Soc06G007590	HRAS	yellow	14.2375	GTPase HRas [Oreochromis niloticus]
Soc21G004150	RPS6KC1	yellow	14.048	ribosomal protein S6 kinase delta-1 isoform X2 [Larimichthys crocea]
Soc20G001910	CCDC127	yellow	13.8923	coiled-coil domain-containing protein 127 isoform X1 [Larimichthys crocea]
Soc09G005750	Tnpo1	yellow	13.8309	transportin-1 [Larimichthys crocea]
Soc13G007240	LDLRAP1	yellow	13.707	low density lipoprotein receptor adapter protein 1 isoform X1 [Larimichthys crocea]
Soc08G006690	Sgk1	yellow	13.6135	serine/threonine-protein kinase Sgk1 isoform X2 [Larimichthys crocea]
Soc18G010130	PEX10	yellow	13.5918	Peroxisome biogenesis factor 10 Peroxin-10 [Larimichthys crocea]
MSTRG.1453	BTN2A1	yellow	13.3613	butyrophilin subfamily 2 member A2-like isoform X1 [Larimichthys crocea]
Soc04G006030	pabpn1-b	yellow	13.2387	polyadenylate-binding protein 2 isoform X2 [Larimichthys crocea]
Soc09G003740	tmem141	yellow	13.2139	transmembrane protein 141 [Larimichthys crocea]
Soc07G004140	prom1a	yellow	13.1046	prominin-1-A [Larimichthys crocea]
MSTRG.3269	NLRP12	yellow	13.0476	caspase recruitment domain-containing protein 8 [Larimichthys crocea]
Soc20G003840	Fhod3	yellow	12.9284	FH1/FH2 domain-containing protein 3 [Larimichthys crocea]
Soc19G004880	MANBAL	yellow	12.782	Protein MANBAL [Collichthys lucidus]
Soc18G010570	Dedd	yellow	12.6618	Death effector domain-containing protein [Collichthys lucidus]
Soc02G004480	PRKCA	yellow	12.5765	protein kinase C alpha type [Larimichthys crocea]
Soc03G002200	st6gal2	yellow	12.4163	beta-galactoside alpha-2,6-sialyltransferase 2 [Larimichthys crocea]
Soc07G004830	cuedc2	yellow	12.4107	CUE domain-containing protein 2 [Larimichthys crocea]
Soc15G006580	GAK	yellow	12.4098	cyclin-G-associated kinase isoform X2 [Larimichthys crocea]
Soc08G003250	si:dkey-184p18.2	yellow	12.3141	UPF0711 protein C18orf21 homolog isoform X1 [Larimichthys crocea]
Soc12G006680	Tnpo2	yellow	12.0764	Transportin-2 Karyopherin beta-2b [Larimichthys crocea]
Soc09G007770	GRK3	yellow	11.9912	beta-adrenergic receptor kinase 2 isoform X1 [Larimichthys crocea]
Soc12G000620	tmem205	yellow	11.9223	Transmembrane protein 205 [Collichthys lucidus]
Soc13G002230	RMND1	yellow	11.8938	required for meiotic nuclear division protein 1 homolog [Larimichthys crocea]
Soc23G000870	PKP3	yellow	11.868	plakophilin-3-like [Larimichthys crocea]
Soc02G011470	--	yellow	11.6818	scaffold attachment factor B1-like isoform X2 [Larimichthys crocea]
Soc13G008740	lrrc57	yellow	11.5642	leucine-rich repeat-containing protein 57 [Larimichthys crocea]
Soc09G002540	inip	yellow	11.4058	SOSS complex subunit C [Larimichthys crocea]
Soc06G010530	polC	yellow	11.2549	three prime repair exonuclease 2 [Perca flavescens]
Soc18G010260	rpl10	yellow	11.2071	60S ribosomal protein L10 [Anarrhichthys ocellatus]
Soc23G009050	COG8	yellow	11.1548	conserved oligomeric Golgi complex subunit 8 [Larimichthys crocea]
Soc14G008320	METTL9	yellow	11.1161	methyltransferase-like protein 9 isoform X1 [Larimichthys crocea]
Soc14G001580	SRCAP	yellow	11.0916	helicase SRCAP isoform X2 [Larimichthys crocea]
Soc02G005440	RAB1A	yellow	11.0185	ras-related protein Rab-1A [Maylandia zebra]
Soc09G008200	DUSP11	yellow	10.6661	RNA/RNP complex-1-interacting phosphatase [Larimichthys crocea]
Soc19G006380	tardbp	yellow	10.6589	TAR DNA-binding protein 43-like isoform X3 [Larimichthys crocea]
Soc16G010230	CHD7	yellow	10.6217	chromodomain-helicase-DNA-binding protein 7 isoform X1 [Larimichthys crocea]
Soc23G004130	zfand3	yellow	10.4285	AN1-type zinc finger protein 3-like protein [Larimichthys crocea]
Soc18G001170	ZBTB39	yellow	10.4028	zinc finger and BTB domain-containing protein 39 [Larimichthys crocea]
Soc02G012210	POLR3F	yellow	10.3233	DNA-directed RNA polymerase III subunit RPC6 [Collichthys lucidus]
Soc22G002790	ARCN1	yellow	10.2657	coatomer subunit delta [Larimichthys crocea]
Soc23G005040	sdr42e1	yellow	10.2522	short-chain dehydrogenase/reductase family 42E member 1 [Larimichthys crocea]
Soc15G008130	ZNF131	yellow	10.2126	zinc finger protein 131 [Larimichthys crocea]
Soc04G001850	EIF1AX	yellow	10.2112	eukaryotic translation initiation factor 1A, X-chromosomal [Larimichthys crocea]
Soc15G003640	Lnpep	yellow	10.1805	leucyl-cystinyl aminopeptidase isoform X2 [Larimichthys crocea]
Soc07G000480	TK2	yellow	9.83064	thymidine kinase 2, mitochondrial isoform X2 [Larimichthys crocea]
Soc14G001670	KCTD2	yellow	9.6525	PREDICTED: BTB/POZ domain-containing protein KCTD2 [Lates calcarifer]
Soc23G009040	katnb1	yellow	9.63183	PREDICTED: katanin p80 WD40 repeat-containing subunit B1 [Lates calcarifer]
Soc08G000840	Rrm2b	yellow	9.62965	ribonucleoside-diphosphate reductase subunit M2 B [Larimichthys crocea]
Soc06G000620	Tbc1d15	yellow	9.57158	LOW QUALITY PROTEIN: TBC1 domain family member 15 [Larimichthys crocea]
Soc03G009430	DNAJC10	yellow	9.37743	dnaJ homolog subfamily C member 10 isoform X1 [Larimichthys crocea]
Soc12G009700	NUCB1	yellow	9.22696	nucleobindin-2 [Larimichthys crocea]
Soc07G001800	PCBD1	yellow	9.21828	pterin-4-alpha-carbinolamine dehydratase [Larimichthys crocea]
Soc23G005510	Glo1	yellow	9.00822	lactoylglutathione lyase [Larimichthys crocea]
Soc14G005800	GNPTG	yellow	8.88892	N-acetylglucosamine-1-phosphotransferase subunit gamma [Larimichthys crocea]
Soc14G004600	DCAF7	yellow	8.85994	DDB1- and CUL4-associated factor 7 [Larimichthys crocea]
Soc16G007750	IMP3	yellow	8.7687	U3 small nucleolar ribonucleoprotein protein IMP3 [Larimichthys crocea]
Soc04G001070	--	yellow	8.75308	LOW QUALITY PROTEIN: NACHT, LRR and PYD domains-containing protein 14-like [Sparus aurata]
Soc01G005360	znf711	yellow	8.65942	Zinc finger protein 711 [Collichthys lucidus]
Soc06G008180	Uri1	yellow	8.60504	unconventional prefoldin RPB5 interactor 1 [Larimichthys crocea]
Soc08G004670	Trit1	yellow	8.37896	tRNA dimethylallyltransferase isoform X1 [Larimichthys crocea]
Soc09G008310	HELQ	yellow	8.35953	helicase POLQ-like [Larimichthys crocea]
Soc03G004340	SLC4A10	yellow	8.25002	sodium-driven chloride bicarbonate exchanger [Larimichthys crocea]
Soc19G007380	Tmcc1	yellow	8.19064	transmembrane and coiled-coil domains protein 1-like isoform X1 [Larimichthys crocea]
Soc03G009130	armc8	yellow	8.00897	armadillo repeat-containing protein 8 isoform X1 [Larimichthys crocea]
Soc02G009760	Aip	yellow	7.98134	AH receptor-interacting protein [Larimichthys crocea]
Soc01G007260	Gpr137	yellow	7.97997	Integral membrane protein GPR137 [Collichthys lucidus]
MSTRG.22698	Nlrc3	yellow	7.95437	protein NLRC3-like isoform X5 [Larimichthys crocea]
Soc12G011380	ube2m	yellow	7.91808	NEDD8-conjugating enzyme Ubc12 [Oreochromis niloticus]
Soc22G000820	ILKAP	yellow	7.89949	integrin-linked kinase-associated serine/threonine phosphatase 2C isoform X1 [Larimichthys crocea]
Soc17G000440	MAP1S	yellow	7.86014	Microtubule-associated protein 1B [Collichthys lucidus]
Soc11G003520	SMIM11A	yellow	7.80049	small integral membrane protein 11A-like isoform X2 [Sander lucioperca]
MSTRG.8551	--	yellow	7.61946	MHC class II antigen beta chain [Miichthys miiuy]
Soc12G002270	DCAF7	yellow	7.42096	DDB1- and CUL4-associated factor 7 [Oreochromis niloticus]
Soc05G006120	ATRX	yellow	7.35613	Transcriptional regulator ATRX [Larimichthys crocea]
Soc03G002700	abhd13	yellow	7.16732	protein ABHD13 [Larimichthys crocea]
Soc12G009080	Ddx47	yellow	7.10777	PREDICTED: probable ATP-dependent RNA helicase DDX47 [Stegastes partitus]
Soc10G006780	SF1	yellow	7.08505	splicing factor 1 isoform X1 [Parambassis ranga]
Soc21G002510	Naa30	yellow	6.98766	N-alpha-acetyltransferase 30 [Larimichthys crocea]
Soc15G000630	RAB14	yellow	6.90624	ras-related protein Rab-14-like [Cynoglossus semilaevis]
Soc05G005930	Stag2	yellow	6.81543	cohesin subunit SA-2 isoform X2 [Larimichthys crocea]
Soc09G008650	FKTN	yellow	6.70197	LOW QUALITY PROTEIN: fukutin [Larimichthys crocea]
Soc14G007830	Trim65	yellow	6.56816	tripartite motif-containing protein 65 isoform X2 [Larimichthys crocea]
Soc03G006800	bcs1l	yellow	6.42791	mitochondrial chaperone BCS1 [Larimichthys crocea]
Soc08G006240	tnf	yellow	6.38103	tumor necrosis factor alpha type 2 [Argyrosomus regius]
MSTRG.15284	--	yellow	6.31537	Sterile alpha motif domain-containing protein 9 [Larimichthys crocea]
Soc03G009230	slc35a5	yellow	6.27482	probable UDP-sugar transporter protein SLC35A5 isoform X1 [Larimichthys crocea]
Soc06G004450	AP4E1	yellow	6.19896	AP-4 complex subunit epsilon-1 [Larimichthys crocea]
Soc15G000570	nudt18	yellow	6.10718	8-oxo-dGDP phosphatase NUDT18 [Larimichthys crocea]
Soc19G002230	SFMBT1	yellow	5.99332	scm-like with four MBT domains protein 1 [Larimichthys crocea]
Soc06G006870	TMEM60	yellow	5.98415	transmembrane protein 60 [Larimichthys crocea]
Soc19G007680	Vwa1	yellow	5.8316	von Willebrand factor A domain-containing protein 1 isoform X1 [Larimichthys crocea]
Soc20G005020	rundc3b	yellow	5.7012	RUN domain-containing protein 3B isoform X2 [Larimichthys crocea]
Soc04G000480	RREB1	yellow	5.53581	ras-responsive element-binding protein 1 isoform X1 [Larimichthys crocea]
MSTRG.18659	PTK2	yellow	5.46487	PREDICTED: focal adhesion kinase 1-like [Stegastes partitus]
Soc17G000200	SLC30A7	yellow	5.38645	Zinc transporter 7 [Larimichthys crocea]
Soc22G001840	RHBDD1	yellow	5.20992	rhomboid-related protein 4 [Larimichthys crocea]
Soc14G007620	cops3	yellow	5.17958	COP9 signalosome complex subunit 3 isoform X1 [Larimichthys crocea]
Soc15G001860	ASB6	yellow	4.98261	ankyrin repeat and SOCS box protein 6 [Larimichthys crocea]
Soc12G002170	--	yellow	4.95266	THAP domain-containing protein 5 [Channa argus]
Soc20G010850	POGZ	yellow	4.91851	Pogo transposable element with ZNF domain [Larimichthys crocea]
Soc06G000500	TRIM27	yellow	4.57421	E3 ubiquitin/ISG15 ligase TRIM25-like [Astatotilapia calliptera]
Soc14G000620	WAPL	yellow	4.47444	wings apart-like protein homolog [Larimichthys crocea]
MSTRG.1622	--	yellow	4.41733	vascular cell adhesion protein 1 isoform X2 [Larimichthys crocea]
MSTRG.1894	Cdk2ap2	yellow	4.12268	cyclin-dependent kinase 2-associated protein 2-like [Etheostoma spectabile]
Soc12G001100	PEX12	yellow	4.05708	peroxisome assembly protein 12 [Larimichthys crocea]
Soc14G003440	ZMIZ1	yellow	3.93693	zinc finger MIZ domain-containing protein 1 isoform X1 [Larimichthys crocea]
Soc01G003670	tmx2b	yellow	3.83035	thioredoxin-related transmembrane protein 2 [Larimichthys crocea]
Soc16G002250	NCSTN	yellow	3.75874	Nicastrin Precursor [Collichthys lucidus]
Soc06G000250	PRDM11	yellow	3.72348	PR domain-containing protein 11 [Collichthys lucidus]
Soc21G006810	--	yellow	3.6351	peroxiredoxin-like 2C isoform X1 [Sparus aurata]
Soc04G002480	TFRC	yellow	3.59065	transferrin receptor protein 1 [Larimichthys crocea]
Soc05G005250	ALG8	yellow	3.56257	probable dolichyl pyrophosphate Glc1Man9GlcNAc2 alpha-1,3-glucosyltransferase isoform X1 [Larimichthys crocea]
Soc19G009390	SYS1	yellow	3.55827	protein SYS1 homolog [Larimichthys crocea]
Soc16G001620	PFKP	yellow	3.46076	PREDICTED: ATP-dependent 6-phosphofructokinase, platelet type-like isoform X4 [Lates calcarifer]
Soc13G001110	Rnf145	yellow	3.23036	RING finger protein 145 [Larimichthys crocea]
Soc20G003380	KCNN3	yellow	3.16295	intermediate conductance calcium-activated potassium channel protein 4 [Larimichthys crocea]
Soc07G002010	TTL	yellow	3.14072	tubulin--tyrosine ligase [Larimichthys crocea]
Soc06G007900	--	yellow	3.02936	Coiled-coil domain-containing protein 34 [Collichthys lucidus]
Soc01G002770	fibpb	yellow	2.96317	acidic fibroblast growth factor intracellular-binding protein [Larimichthys crocea]
Soc09G005840	Nsa2	yellow	2.75974	ribosome biogenesis protein NSA2 homolog [Larimichthys crocea]
Soc23G001130	Txnl4b	yellow	2.4931	thioredoxin-like protein 4B isoform X1 [Myripristis murdjan]
Soc19G008550	Os9	yellow	2.46947	protein OS-9 [Larimichthys crocea]
Soc01G007600	PCGF3	yellow	2.44939	polycomb group RING finger protein 3 [Maylandia zebra]
Soc02G005260	BTBD3	yellow	2.44357	BTB/POZ domain-containing protein 3 [Larimichthys crocea]
Soc01G003140	SCYL1	yellow	2.30458	N-terminal kinase-like protein isoform X2 [Larimichthys crocea]
Soc08G003580	twistnb	yellow	2.28617	DNA-directed RNA polymerase I subunit RPA43 [Larimichthys crocea]
Soc03G004820	--	yellow	2.12708	zinc finger protein 525 [Larimichthys crocea]
Soc19G011160	Isy1	yellow	2.01749	Pre-mRNA-splicing factor ISY1 -like protein [Collichthys lucidus]
Soc12G010810	Stub1	yellow	1.53622	STIP1-like proteiny and U box-containing protein 1 [Larimichthys crocea]
Soc02G000980	dtd1	yellow	1.51633	D-aminoacyl-tRNA deacylase 1 [Larimichthys crocea]

## Sheet: Red_hub_105
Gene	Symbol	String ID	moduleColors	All.kWithin	Description
Soc22G000250	Abcf3	ABCF3	red	26.5527	ATP-binding cassette sub-family F member 3 [Larimichthys crocea]
Soc19G001620	GNL3L	gnl3l	red	44.6399	guanine nucleotide-binding protein-like 3-like protein [Larimichthys crocea]
Soc22G007160	nmd3	nmd3	red	4.42131	60S ribosomal export protein NMD3 [Larimichthys crocea]
Soc15G003980	pes	pes	red	44.8933	pescadillo homolog [Larimichthys crocea]
Soc23G002300	Rpl13	rpl13	red	13.4817	60S ribosomal protein L13 [Larimichthys crocea]
Soc23G005500	EPRS1	eprs	red	33.8924	bifunctional glutamate/proline--tRNA ligase isoform X1 [Larimichthys crocea]
Soc10G001680	RPS4	rps4x	red	18.7619	40S ribosomal protein S4, X isoform [Larimichthys crocea]
Soc15G004980	Wdr31	WDR31	red	11.7396	WD repeat-containing protein 31 [Larimichthys crocea]
Soc06G010690	Sin3a	sin3aa	red	34.6234	Paired amphipathic helix protein Sin3a [Larimichthys crocea]
Soc02G009450	aptx	aptx	red	22.5468	Aprataxin [Larimichthys crocea]
Soc20G006030	GRWD1	grwd1	red	86.4108	glutamate-rich WD repeat-containing protein 1 [Larimichthys crocea]
Soc22G005260	CLPB	CLPB	red	9.73765	caseinolytic peptidase B protein homolog [Larimichthys crocea]
Soc12G010850	hsp70	hsp70	red	133.637	Serine/threonine-protein kinase TAO2 [Larimichthys crocea]
Soc02G009440	DNAJA1	dnaja1	red	29.7181	DnaJ -like protein subfamily A member 1 [Collichthys lucidus]
Soc05G002880	HSPA4	hspa4b	red	23.6465	heat shock 70 kDa protein 4 [Larimichthys crocea]
Soc06G005850	IDH2	IDH2	red	28.7368	isocitrate dehydrogenase [NADP], mitochondrial [Larimichthys crocea]
Soc17G005490	fh	fh	red	23.8281	fumarate hydratase, mitochondrial [Larimichthys crocea]
Soc08G005530	ctps1	ctps1a	red	93.1715	CTP synthase 1 [Collichthys lucidus]
Soc08G004630	yars1	yars	red	59.7497	tyrosine--tRNA ligase, cytoplasmic [Larimichthys crocea]
Soc10G005580	Kdm6b	KDM6B	red	119.247	lysine-specific demethylase 6B isoform X2 [Amphiprion ocellaris]
Soc21G006360	rnf8	rnf8	red	36.371	E3 ubiquitin-protein ligase rnf8 [Larimichthys crocea]
Soc04G000690	Cul1	cul1a	red	9.14934	cullin-1 isoform X2 [Larimichthys crocea]
Soc06G008820	DUS2	dus2	red	77.3767	tRNA-dihydrouridine(20) synthase [NAD(P)+]-like [Larimichthys crocea]
Soc16G004140	EGFR	EGFR	red	12.0988	Epidermal growth factor receptor [Larimichthys crocea]
Soc01G005610	DUSP1	dusp1	red	96.9961	dual specificity phosphatase 1 [Miichthys miiuy]
Soc20G007220	Gsk3b	gsk3b	red	13.8703	glycogen synthase kinase-3 beta [Larimichthys crocea]
Soc16G008330	uck2b	uck2b	red	107.365	uridine-cytidine kinase 2-B [Larimichthys crocea]
Soc12G005170	SOCS3	socs3a	red	107.155	suppressor of cytokine signaling 3a [Miichthys miiuy]
Soc17G005840	Abl2	abl2	red	109.814	tyrosine-protein kinase ABL2 isoform X1 [Larimichthys crocea]
Soc07G000800	RAB1A	rab1a	red	46.7104	ras-related protein ORAB-1 [Takifugu rubripes]
Soc21G003910	fos	fos	red	112.662	proto-oncogene c-Fos [Larimichthys crocea]
Soc20G000860	PTPN2	ptpn2b	red	81.7395	tyrosine-protein phosphatase non-receptor type 2 isoform X1 [Larimichthys crocea]
Soc16G009080	CXCR4	cxcr4b	red	125.671	C-X-C chemokine receptor type 4 [Larimichthys crocea]
Soc16G008540	JUN	jun	red	40.7501	transcription factor AP-1 [Larimichthys crocea]
Soc19G010890	Sdc4	sdc4	red	87.8096	syndecan-4 isoform X2 [Larimichthys crocea]
Soc12G003110	Stat3	stat3	red	86.2835	signal transducer and activator of transcription 3 isoform X1 [Larimichthys crocea]
Soc14G006490	RAC1	rac1a	red	20.7478	ras-related C3 botulinum toxin substrate 1 [Larimichthys crocea]
Soc23G002100	CD44	cd44a	red	58.6074	lymphatic vessel endothelial hyaluronic acid receptor 1 [Larimichthys crocea]
Soc10G006140	Otub1	otub1b	red	33.8052	ubiquitin thioesterase OTUB1 [Larimichthys crocea]
Soc07G001670	DNAJC12	ENSDARP00000105475	red	5.73278	dnaJ homolog subfamily C member 12 [Larimichthys crocea]
Soc17G001950	Plpp3	ppap2b	red	72.1726	phospholipid phosphatase 3 isoform X1 [Larimichthys crocea]
Soc12G002090	Cog1	cog1	red	32.3969	conserved oligomeric Golgi complex subunit 1 isoform X1 [Larimichthys crocea]
Soc14G007810	fdxr	fdxr	red	37.4755	NADPH:adrenodoxin oxidoreductase, mitochondrial [Larimichthys crocea]
Soc15G005290	fem1c	fem1c	red	77.0298	protein fem-1 homolog C [Larimichthys crocea]
Soc01G005670	mxd3	mxd3	red	27.5935	max dimerization protein 3 isoform X1 [Larimichthys crocea]
Soc14G007940	mrpl58	ICT1	red	8.81276	peptidyl-tRNA hydrolase ICT1, mitochondrial [Larimichthys crocea]
Soc08G006310	Vars2	vars2	red	27.7691	valine--tRNA ligase, mitochondrial [Larimichthys crocea]
Soc02G007330	Ptcd1	ptcd1	red	50.7283	pentatricopeptide repeat-containing protein 1, mitochondrial [Larimichthys crocea]
Soc16G007630	AGFG1	agfg1a	red	53.7502	arf-GAP domain and FG repeat-containing protein 1-like isoform X2 [Larimichthys crocea]
Soc15G007240	VDAC2	vdac2	red	24.2306	voltage-dependent anion-selective channel protein 2 isoform X2 [Larimichthys crocea]
Soc02G004100	ATP5PD	atp5h	red	22.4054	ATP synthase subunit d, mitochondrial [Larimichthys crocea]
Soc18G008980	sdhb	sdhb	red	35.1688	succinate dehydrogenase [ubiquinone] iron-sulfur subunit, mitochondrial [Larimichthys crocea]
Soc02G006210	ier2	IER2	red	129.617	immediate early response gene 2 protein [Larimichthys crocea]
Soc12G006970	ier2	IER2	red	93.9124	immediate early response gene 2 protein [Larimichthys crocea]
Soc18G002300	nr4a1	nr4a1	red	111.901	nuclear receptor subfamily 4 group A member 1 [Larimichthys crocea]
Soc05G005330	egr1	egr1	red	125.65	Early growth response protein 1 [Larimichthys crocea]
MSTRG.483	egr1	egr1	red	116.334	early growth response protein 1 [Larimichthys crocea]
Soc12G009390	junb	junba	red	127.688	transcription factor jun-B [Larimichthys crocea]
Soc02G002160	junb	junba	red	125.649	transcription factor jun-B isoform X2 [Larimichthys crocea]
Soc15G008220	il1b	il1b	red	125.89	IL-1b [Miichthys miiuy]
Soc15G008230	il1b	il1b	red	123.799	IL-1b [Miichthys miiuy]
Soc05G000950	supt6h	supt6h	red	7.97153	transcription elongation factor SPT6 [Larimichthys crocea]
Soc17G008170	PTGS2	ptgs2a	red	130.88	cyclooxygenase-2 [Micropogonias undulatus]
Soc19G005830	PPARG	pparg	red	13.3859	peroxisome proliferator-activated receptor gamma [Larimichthys crocea]
Soc07G005690	COG2	cog2	red	15.6072	Conserved oligomeric Golgi complex subunit 2 [Larimichthys crocea]
Soc01G005330	PRPS1	prps1a	red	38.9789	FERM and PDZ domain-containing protein 3 [Collichthys lucidus]
Soc15G005840	Xbp1	xbp1	red	16.0056	LOW QUALITY PROTEIN: X-box-binding protein 1 [Seriola dumerili]
Soc23G002140	EIF4G2	eif4g2b	red	132.888	LOW QUALITY PROTEIN: eukaryotic translation initiation factor 4 gamma 2 [Sander lucioperca]
Soc12G002160	Elob	tceb2	red	6.95408	elongin-B [Larimichthys crocea]
Soc20G002840	Sdc2	sdc2	red	116.985	syndecan-2 [Larimichthys crocea]
Soc07G004640	XPO5	XPO5	red	22.515	exportin-5 [Larimichthys crocea]
Soc21G003670	Pinx1	pinx1	red	35.2502	PIN2/TERF1-interacting telomerase inhibitor 1 [Collichthys lucidus]
Soc12G010200	Elac2	elac2	red	58.938	zinc phosphodiesterase ELAC protein 2 [Larimichthys crocea]
Soc02G004540	KPNA2	kpna2	red	103.513	importin subunit alpha-1 [Larimichthys crocea]
Soc04G003140	ABCF2	abcf2a	red	63.4866	ATP-binding cassette sub-family F member 2 [Larimichthys crocea]
Soc12G001950	PSME3	psme3	red	61.4998	proteasome activator complex subunit 3 [Larimichthys crocea]
Soc18G007680	RER1	rer1	red	79.4955	protein RER1 [Seriola lalandi dorsalis]
Soc12G009120	DDX5	ddx5	red	125.385	probable ATP-dependent RNA helicase DDX5 isoform X1 [Larimichthys crocea]
Soc02G004010	DUSP5	dusp5	red	122.372	Dual specificity protein phosphatase 5 [Larimichthys crocea]
Soc16G007060	JUND	jund	red	113.377	transcription factor jun-D [Larimichthys crocea]
Soc18G005370	RBM10	rbm10	red	29.3583	RNA-binding protein 10-like [Larimichthys crocea]
Soc24G000870	med21	med21	red	24.9725	mediator of RNA polymerase II transcription subunit 21 isoform X2 [Larimichthys crocea]
Soc04G006590	Klf6	klf6a	red	82.1926	Krueppel-like factor 6 [Larimichthys crocea]
Soc02G003060	PCYT2	pcyt2	red	78.9513	ethanolamine-phosphate cytidylyltransferase isoform X1 [Larimichthys crocea]
Soc21G006890	ATF3	atf3	red	134.945	Cyclic AMP-dependent transcription factor ATF-3 [Larimichthys crocea]
Soc01G002790	Fosl1	fosl1a	red	122.018	fos-related antigen 1 [Larimichthys crocea]
Soc20G004700	Nr4a3	nr4a3	red	104.927	nuclear receptor subfamily 4 group A member 3 isoform X1 [Larimichthys crocea]
Soc06G010240	PPP1R15A	ppp1r15a	red	119.34	protein phosphatase 1 regulatory subunit 15A isoform X1 [Larimichthys crocea]
Soc12G003510	MAFK	mafk	red	112.921	transcription factor MafK [Larimichthys crocea]
Soc16G007390	GADD45A	gadd45ab	red	133.833	growth arrest and DNA damage-inducible protein GADD45 alpha isoform X1 [Larimichthys crocea]
Soc17G009590	GADD45A	gadd45ab	red	103.837	DNA damage-inducible protein GADD45 alpha [Collichthys lucidus]
Soc02G002280	nfil3	nfil3	red	117.384	Nuclear factor interleukin-3-regulated protein [Collichthys lucidus]
Soc13G007960	Fosl2	fosl2	red	89.1442	fos-related antigen 2 [Larimichthys crocea]
Soc08G003750	BET1	bet1	red	55.2628	BET1 homolog [Anoplopoma fimbria]
Soc23G002760	cog4	cog4	red	9.75266	Conserved oligomeric [Collichthys lucidus]
Soc02G002530	SEC23A	sec23a	red	97.0619	Protein transport protein [Collichthys lucidus]
Soc15G007540	Dusp2	dusp2	red	82.8126	dual specificity protein phosphatase 2 [Larimichthys crocea]
Soc07G002770	cfl2	cfl2	red	11.4172	cofilin-2 [Larimichthys crocea]
Soc02G010020	Ugdh	ugdh	red	49.8697	UDP-glucose 6-dehydrogenase [Larimichthys crocea]
Soc15G004900	RFK	rfk	red	47.2998	riboflavin kinase isoform X2 [Larimichthys crocea]
MSTRG.19151	UTP11	utp11l	red	85.9637	probable U3 small nucleolar RNA-associated protein 11 [Larimichthys crocea]
Soc14G008960	Csnk1d	csnk1da	red	18.6359	PREDICTED: casein kinase I isoform delta-B isoform X2 [Stegastes partitus]
Soc03G003920	mettl2a	mettl2a	red	11.6354	mRNA N(3)-methylcytidine methyltransferase METTL8 [Anarrhichthys ocellatus]
Soc18G004320	WDR46	wdr46	red	56.2917	WD repeat-containing protein 46 [Collichthys lucidus]
Soc20G009530	ISG20L2	isg20l2	red	22.662	Interferon-stimulated 20 kDa exonuclease-like 2 [Larimichthys crocea]
Soc20G007740	Yrdc	yrdc	red	16.3845	yrdC domain-containing protein, mitochondrial isoform X1 [Larimichthys crocea]
Soc21G003890	Jdp2	jdp2	red	64.5015	Jun dimerization protein 2 [Larimichthys crocea]
Soc10G007080	SERPINE1	serpine1	red	91.2062	plasminogen activator inhibitor 1 [Larimichthys crocea]
Soc12G005020	map2k6	map2k6	red	24.5154	dual specificity mitogen-activated protein kinase kinase 6 [Larimichthys crocea]
Soc21G000570	MDN1	mdn1	red	37.2444	midasin [Larimichthys crocea]

## Sheet: Red
Gene	Symbol	moduleColors	All.kWithin	Description
Soc08G004650	mfsd2ab	red	137.426	Sodium-dependent lysophosphatidylcholine symporter 1-B [Collichthys lucidus]
Soc21G006890	ATF3	red	134.945	Cyclic AMP-dependent transcription factor ATF-3 [Larimichthys crocea]
Soc11G001630	Adamts1	red	134.085	A disintegrin and metalloproteinase with thrombospondin motifs 1 [Larimichthys crocea]
Soc16G007390	GADD45A	red	133.833	growth arrest and DNA damage-inducible protein GADD45 alpha isoform X1 [Larimichthys crocea]
Soc12G010850	hsp70	red	133.637	Serine/threonine-protein kinase TAO2 [Larimichthys crocea]
Soc01G005790	HBEGF	red	133.421	proheparin-binding EGF-like growth factor isoform X1 [Larimichthys crocea]
Soc23G002140	EIF4G2	red	132.888	LOW QUALITY PROTEIN: eukaryotic translation initiation factor 4 gamma 2 [Sander lucioperca]
Soc16G005260	Itm2c	red	132.116	integral membrane protein 2C isoform X1 [Larimichthys crocea]
Soc06G007820	DUSP8	red	131.387	dual specificity protein phosphatase 8 isoform X1 [Larimichthys crocea]
Soc17G008170	PTGS2	red	130.88	cyclooxygenase-2 [Micropogonias undulatus]
MSTRG.11279	CDCA4	red	130.852	cell division cycle-associated protein 4 [Larimichthys crocea]
Soc06G007780	phlda2	red	130.116	pleckstrin homology-like domain family A member 2 [Larimichthys crocea]
Soc02G006210	ier2	red	129.617	immediate early response gene 2 protein [Larimichthys crocea]
Soc19G006410	EPHA2	red	129.539	ephrin type-A receptor 2 [Larimichthys crocea]
Soc14G000130	ch25h	red	129.134	cholesterol 25-hydroxylase [Larimichthys crocea]
Soc15G006860	--	red	129.129	epigen [Larimichthys crocea]
Soc15G006900	LIPG	red	129.112	endothelial lipase [Larimichthys crocea]
Soc11G001960	NAB1	red	128.692	NGFI-A-binding protein 1 [Larimichthys crocea]
Soc17G004190	midn	red	128.421	midnolin [Larimichthys crocea]
Soc05G009170	--	red	128.303	leucine-rich repeat neuronal protein 4 [Larimichthys crocea]
Soc03G002590	SIK2	red	128.07	serine/threonine-protein kinase SIK2 [Larimichthys crocea]
Soc12G009390	junb	red	127.688	transcription factor jun-B [Larimichthys crocea]
MSTRG.13848	--	red	126.944	Torsin-4A Torsin family 4 member A [Collichthys lucidus]
Soc16G001680	CREM	red	126.407	cAMP-responsive element modulator [Larimichthys crocea]
Soc15G008220	il1b	red	125.89	IL-1b [Miichthys miiuy]
Soc11G002050	--	red	125.72	Carcinoembryonic antigen-related cell adhesion molecule 1 [Collichthys lucidus]
Soc23G007530	--	red	125.714	PREDICTED: mucin-4-like isoform X1 [Lates calcarifer]
Soc16G009080	CXCR4	red	125.671	C-X-C chemokine receptor type 4 [Larimichthys crocea]
Soc05G005330	egr1	red	125.65	Early growth response protein 1 [Larimichthys crocea]
Soc02G002160	junb	red	125.649	transcription factor jun-B isoform X2 [Larimichthys crocea]
Soc17G001220	RGS2	red	125.497	Regulator of G-protein signaling 2 [Collichthys lucidus]
Soc12G009120	DDX5	red	125.385	probable ATP-dependent RNA helicase DDX5 isoform X1 [Larimichthys crocea]
Soc19G005320	PRELID3B	red	124.421	PRELI domain containing protein 3B-like isoform X1 [Larimichthys crocea]
Soc22G004790	CCNL1	red	123.974	cyclin-L1 isoform X1 [Larimichthys crocea]
Soc15G010590	--	red	123.965	Tumor necrosis factor receptor superfamily member 22 [Collichthys lucidus]
Soc15G008230	il1b	red	123.799	IL-1b [Miichthys miiuy]
Soc13G004730	Klf11	red	123.628	Krueppel-like factor 11 isoform X1 [Larimichthys crocea]
Soc16G004320	Higd1a	red	122.963	HIG1 domain family member 1A, mitochondrial [Perca flavescens]
Soc02G004010	DUSP5	red	122.372	Dual specificity protein phosphatase 5 [Larimichthys crocea]
Soc17G002040	SLC35D2	red	122.316	UDP-N-acetylglucosamine/UDP-glucose/GDP-mannose transporter [Larimichthys crocea]
Soc16G009500	ZHX1	red	122.173	homeobox and leucine zipper protein Homez [Larimichthys crocea]
Soc01G002790	Fosl1	red	122.018	fos-related antigen 1 [Larimichthys crocea]
Soc10G001810	Skint4	red	121.405	Myelin-oligodendrocyte glycoprotein Precursor [Larimichthys crocea]
Soc19G003860	TRIB2	red	119.784	Tribbles-like protein 2 [Larimichthys crocea]
Soc14G005900	--	red	119.784	PREDICTED: tumor necrosis factor receptor superfamily member 12A [Stegastes partitus]
Soc06G010240	PPP1R15A	red	119.34	protein phosphatase 1 regulatory subunit 15A isoform X1 [Larimichthys crocea]
Soc10G005580	Kdm6b	red	119.247	lysine-specific demethylase 6B isoform X2 [Amphiprion ocellaris]
Soc04G004060	CSRNP1	red	119.112	cysteine/serine-rich nuclear protein 1 [Larimichthys crocea]
Soc19G010980	lce	red	118.853	zinc metalloproteinase nas-13-like [Larimichthys crocea]
Soc23G004160	GNPNAT1	red	118.533	Glucosamine 6-phosphate N-acetyltransferase [Collichthys lucidus]
Soc12G004770	ndel1b	red	118.421	nuclear distribution protein nudE-like 1-B [Larimichthys crocea]
Soc16G008150	RGS5	red	118.167	regulator of G-protein signaling 5 [Larimichthys crocea]
Soc19G009330	--	red	118.159	TRAF family member-associated NF-kappa-B activator TRAF-interacting protein [Channa argus]
Soc05G000220	SLC7A3	red	117.839	cationic amino acid transporter 3 [Larimichthys crocea]
Soc09G002150	ppp1r3cb	red	117.727	Protein phosphatase 1 regulatory subunit 3C-B [Collichthys lucidus]
Soc10G004130	--	red	117.684	RING finger protein 227 [Larimichthys crocea]
Soc02G002280	nfil3	red	117.384	Nuclear factor interleukin-3-regulated protein [Collichthys lucidus]
Soc20G002840	Sdc2	red	116.985	syndecan-2 [Larimichthys crocea]
MSTRG.1544	Try4	red	116.952	Trypsin V-A [Collichthys lucidus]
Soc16G000720	LAMC2	red	116.933	laminin subunit gamma-2 [Larimichthys crocea]
MSTRG.483	egr1	red	116.334	early growth response protein 1 [Larimichthys crocea]
Soc24G000930	slc38a2	red	116.13	sodium-coupled neutral amino acid transporter 2 [Larimichthys crocea]
Soc06G005390	CIART	red	115.617	circadian-associated transcriptional repressor [Larimichthys crocea]
Soc02G001290	alyref-a	red	114.492	THO complex subunit 4-like [Cottoperca gobio]
Soc22G005690	Zfp36	red	113.41	mRNA decay activator protein ZFP36 [Larimichthys crocea]
Soc16G007060	JUND	red	113.377	transcription factor jun-D [Larimichthys crocea]
Soc12G003510	MAFK	red	112.921	transcription factor MafK [Larimichthys crocea]
Soc07G004480	TET1	red	112.724	methylcytosine dioxygenase TET3 isoform X1 [Larimichthys crocea]
Soc21G003910	fos	red	112.662	proto-oncogene c-Fos [Larimichthys crocea]
Soc18G002300	nr4a1	red	111.901	nuclear receptor subfamily 4 group A member 1 [Larimichthys crocea]
Soc17G002310	chst14	red	110.379	carbohydrate sulfotransferase 14 [Larimichthys crocea]
Soc22G007350	RAP2A	red	110.12	ras-related protein Rap-2b [Perca flavescens]
Soc17G005840	Abl2	red	109.814	tyrosine-protein kinase ABL2 isoform X1 [Larimichthys crocea]
Soc20G007940	FHL3	red	109.111	four and a half LIM domains protein 3 isoform X1 [Larimichthys crocea]
Soc16G002300	LTB4R	red	108.269	leukotriene B4 receptor 1-like [Larimichthys crocea]
Soc16G006740	--	red	108.184	CC chemokine CK3 [Sparus aurata]
Soc08G000420	PRDM1	red	108.128	PR domain zinc finger protein 1 isoform X1 [Larimichthys crocea]
Soc16G008330	uck2b	red	107.365	uridine-cytidine kinase 2-B [Larimichthys crocea]
Soc12G005170	SOCS3	red	107.155	suppressor of cytokine signaling 3a [Miichthys miiuy]
Soc17G008250	Pde4b	red	105.849	cAMP-specific 3',5'-cyclic phosphodiesterase 4B isoform X3 [Larimichthys crocea]
Soc06G002190	TAT	red	105.452	Tyrosine aminotransferase [Larimichthys crocea]
Soc20G008810	--	red	105.021	membrane-spanning 4-domains subfamily A member 8 [Larimichthys crocea]
Soc20G004700	Nr4a3	red	104.927	nuclear receptor subfamily 4 group A member 3 isoform X1 [Larimichthys crocea]
Soc14G004430	ST6GALNAC1	red	104.691	alpha-N-acetylgalactosaminide alpha-2,6-sialyltransferase 1-like isoform X2 [Salarias fasciatus]
Soc17G009590	GADD45A	red	103.837	DNA damage-inducible protein GADD45 alpha [Collichthys lucidus]
Soc17G007110	Gramd2b	red	103.807	GRAM domain-containing protein 2B isoform X1 [Larimichthys crocea]
Soc02G004540	KPNA2	red	103.513	importin subunit alpha-1 [Larimichthys crocea]
Soc01G003350	LRRN4CL	red	102.795	Leucine-rich repeat neuronal protein 4 [Collichthys lucidus]
Soc15G006850	--	red	102.149	proepiregulin [Sparus aurata]
Soc19G006710	ptgis	red	101.461	prostacyclin synthase [Larimichthys crocea]
Soc09G001670	Zfand5	red	101.292	AN1-type zinc finger protein 5 [Larimichthys crocea]
Soc15G001420	ZFAND5	red	100.036	AN1-type zinc finger protein 5 isoform X2 [Larimichthys crocea]
Soc20G003370	Btg3	red	99.9462	Protein BTG3 Abundant in neuroepithelium area protein BTG family member 3 Protein Tob5 [Larimichthys crocea]
Soc09G003730	ZMYND19	red	99.5847	zinc finger MYND domain-containing protein 19 isoform X1 [Oryzias latipes]
Soc04G002340	--	red	98.87	C-C motif chemokine 20 [Larimichthys crocea]
Soc14G006620	Baiap2l1	red	98.6466	brain-specific angiogenesis inhibitor 1-associated protein 2-like protein 1 isoform X5 [Larimichthys crocea]
Soc02G002530	SEC23A	red	97.0619	Protein transport protein [Collichthys lucidus]
Soc01G005610	DUSP1	red	96.9961	dual specificity phosphatase 1 [Miichthys miiuy]
Soc09G006910	F2rl1	red	96.5691	Proteinase-activated receptor 2 [Larimichthys crocea]
Soc13G008400	EGLN3	red	95.5174	egl nine homolog 3 isoform X1 [Larimichthys crocea]
Soc17G006870	TSC22D2	red	94.3422	TSC22 domain family protein 2 isoform X1 [Larimichthys crocea]
Soc12G006970	ier2	red	93.9124	immediate early response gene 2 protein [Larimichthys crocea]
Soc08G005530	ctps1	red	93.1715	CTP synthase 1 [Collichthys lucidus]
Soc14G006000	SLC6A15	red	92.0597	sodium-dependent neutral amino acid transporter B(0)AT2-like isoform X1 [Larimichthys crocea]
Soc10G007080	SERPINE1	red	91.2062	plasminogen activator inhibitor 1 [Larimichthys crocea]
Soc03G009320	an3	red	90.8532	PREDICTED: ATP-dependent RNA helicase DDX3X isoform X4 [Lates calcarifer]
Soc13G007960	Fosl2	red	89.1442	fos-related antigen 2 [Larimichthys crocea]
Soc05G007430	vmp1	red	89.0183	Vacuole membrane protein 1 Transmembrane protein 49 [Larimichthys crocea]
Soc22G005440	--	red	88.5787	CD276 antigen-like [Seriola lalandi dorsalis]
Soc09G000330	IL6ST	red	87.9338	Interleukin-6 receptor subunit beta [Larimichthys crocea]
Soc19G010890	Sdc4	red	87.8096	syndecan-4 isoform X2 [Larimichthys crocea]
Soc13G008020	odc1-a	red	87.5082	ornithine decarboxylase [Larimichthys crocea]
Soc19G005930	Errfi1	red	87.3379	ERBB receptor feedback inhibitor 1 [Larimichthys crocea]
Soc22G003700	NUDT8	red	87.2609	Nucleoside diphosphate-linked moiety X motif 8 [Larimichthys crocea]
Soc23G002330	CYB5A	red	86.7165	cytochrome b5 [Larimichthys crocea]
MSTRG.12169	RTase	red	86.4343	RNA-directed DNA polymerase from mobile element jockey [Collichthys lucidus]
Soc20G006030	GRWD1	red	86.4108	glutamate-rich WD repeat-containing protein 1 [Larimichthys crocea]
Soc12G003110	Stat3	red	86.2835	signal transducer and activator of transcription 3 isoform X1 [Larimichthys crocea]
Soc13G008350	DHRS13	red	86.2027	Dehydrogenase/reductase SDR family member 13 [Collichthys lucidus]
MSTRG.19151	UTP11	red	85.9637	probable U3 small nucleolar RNA-associated protein 11 [Larimichthys crocea]
Soc15G010660	Tcim	red	85.1712	Protein C8orf4 -like protein [Collichthys lucidus]
Soc15G006960	fsta	red	84.9585	follistatin isoform X1 [Sphaeramia orbicularis]
Soc18G009610	gss	red	84.3892	glutathione synthetase [Larimichthys crocea]
Soc20G003630	KIRREL3	red	84.2254	kin of IRRE-like protein 2 isoform X1 [Larimichthys crocea]
MSTRG.19357	--	red	83.8594	-
Soc02G010250	Cxcl2	red	83.8544	interleukin-8 [Larimichthys crocea]
Soc16G007800	KLF9	red	82.9865	Krueppel-like factor 9 Basic transcription element-binding protein 1 [Larimichthys crocea]
Soc15G007540	Dusp2	red	82.8126	dual specificity protein phosphatase 2 [Larimichthys crocea]
Soc17G004220	FSTL3	red	82.45	follistatin-related protein 3 [Larimichthys crocea]
Soc05G007560	ZBTB21	red	82.2814	zinc finger and BTB domain-containing protein 21 [Larimichthys crocea]
Soc04G006590	Klf6	red	82.1926	Krueppel-like factor 6 [Larimichthys crocea]
Soc05G000270	Rin1	red	81.8597	Ras and Rab interactor 1 Ras inhibitor JC99 Ras interaction/interference protein 1 [Larimichthys crocea]
Soc20G000860	PTPN2	red	81.7395	tyrosine-protein phosphatase non-receptor type 2 isoform X1 [Larimichthys crocea]
Soc06G007770	NAP1L4	red	81.4175	nucleosome assembly protein 1-like 4 isoform X2 [Larimichthys crocea]
Soc02G003680	DNAJB1	red	81.2696	DnaJ -like protein subfamily B member 1 [Collichthys lucidus]
Soc20G010420	SLC39A1	red	81.1407	zinc transporter ZIP1 [Larimichthys crocea]
Soc20G005250	--	red	81.0456	tuftelin [Larimichthys crocea]
Soc15G002800	--	red	80.2366	Krueppel-like factor 9 [Larimichthys crocea]
Soc09G005450	Atp2a2	red	80.0947	sarcoplasmic/endoplasmic reticulum calcium ATPase 2 isoform X1 [Larimichthys crocea]
Soc19G009190	Inava	red	80.0808	innate immunity activator protein isoform X2 [Larimichthys crocea]
Soc18G007680	RER1	red	79.4955	protein RER1 [Seriola lalandi dorsalis]
Soc10G006260	Slc29a2	red	79.3548	Equilibrative nucleoside transporter 2 [Collichthys lucidus]
Soc02G003060	PCYT2	red	78.9513	ethanolamine-phosphate cytidylyltransferase isoform X1 [Larimichthys crocea]
Soc10G006370	AFAP1	red	77.8302	actin filament-associated protein 1 isoform X2 [Larimichthys crocea]
Soc09G006970	HMGCR	red	77.7957	3-hydroxy-3-methylglutaryl-coenzyme A reductase [Collichthys lucidus]
Soc06G008820	DUS2	red	77.3767	tRNA-dihydrouridine(20) synthase [NAD(P)+]-like [Larimichthys crocea]
Soc15G005290	fem1c	red	77.0298	protein fem-1 homolog C [Larimichthys crocea]
Soc09G000990	ntmt1	red	76.4967	N-terminal Xaa-Pro-Lys N-methyltransferase 1 [Larimichthys crocea]
Soc22G006950	ITPKC	red	76.1387	inositol-trisphosphate 3-kinase A [Larimichthys crocea]
Soc21G004710	TMEM181	red	74.7437	transmembrane protein 181 isoform X2 [Larimichthys crocea]
Soc22G000630	IL1RAP	red	74.2956	interleukin-1 receptor accessory protein isoform X3 [Larimichthys crocea]
Soc20G008610	MGAT1	red	74.2284	alpha-1,3-mannosyl-glycoprotein 2-beta-N-acetylglucosaminyltransferase [Larimichthys crocea]
Soc15G010450	Niban2	red	73.9647	niban-like protein 1 [Larimichthys crocea]
Soc14G007020	MAFF	red	73.0806	transcription factor MafF [Larimichthys crocea]
Soc17G001950	Plpp3	red	72.1726	phospholipid phosphatase 3 isoform X1 [Larimichthys crocea]
Soc18G002290	Grasp	red	71.6506	general receptor for phosphoinositides 1-associated scaffold protein [Larimichthys crocea]
Soc18G002520	--	red	70.9031	CCAAT/enhancer-binding protein beta [Larimichthys crocea]
Soc06G005910	Pex11a	red	70.4085	Peroxisomal membrane protein 11A [Collichthys lucidus]
Soc02G006030	slc25a28	red	69.9333	Mitoferrin-2 Mitochondrial iron transporter 2 [Collichthys lucidus]
Soc20G002930	CDCP1	red	69.7203	CUB domain-containing protein 1 [Larimichthys crocea]
Soc14G005790	--	red	69.0007	DUF2373 domain containing protein [Scophthalmus maximus]
Soc19G003740	gmppb	red	68.4012	Mannose-1-phosphate guanyltransferase beta [Collichthys lucidus]
Soc04G004920	xkr9	red	68.0987	XK-related protein 9 [Larimichthys crocea]
Soc19G005260	TIMM17A	red	67.7164	mitochondrial import inner membrane translocase subunit Tim17-A [Larimichthys crocea]
Soc16G002140	PNP	red	67.7003	purine nucleoside phosphorylase [Larimichthys crocea]
Soc21G000910	Zc3h12a	red	67.4556	probable ribonuclease ZC3H12D [Larimichthys crocea]
Soc23G004380	RDH13	red	65.7851	retinol dehydrogenase 13 [Larimichthys crocea]
Soc16G004990	Dsg2	red	64.9705	desmoglein-2 [Larimichthys crocea]
Soc12G003540	ZFAND2B	red	64.9001	AN1-type zinc finger protein 2A isoform X1 [Larimichthys crocea]
Soc16G003860	them6	red	64.6586	protein THEM6 [Larimichthys crocea]
Soc21G003890	Jdp2	red	64.5015	Jun dimerization protein 2 [Larimichthys crocea]
Soc04G003140	ABCF2	red	63.4866	ATP-binding cassette sub-family F member 2 [Larimichthys crocea]
Soc05G003270	SAR1B	red	63.3897	GTP-binding protein SAR1b [Larimichthys crocea]
Soc19G004660	--	red	63.0218	Apoptosis facilitator [Collichthys lucidus]
Soc16G000300	ARMC1	red	62.0711	armadillo repeat-containing protein 1 [Larimichthys crocea]
Soc03G005510	Chpf	red	62.0094	chondroitin sulfate synthase 2 [Larimichthys crocea]
Soc12G001950	PSME3	red	61.4998	proteasome activator complex subunit 3 [Larimichthys crocea]
Soc20G003070	ZDHHC18	red	60.8428	palmitoyltransferase ZDHHC18 isoform X1 [Larimichthys crocea]
Soc08G004630	yars1	red	59.7497	tyrosine--tRNA ligase, cytoplasmic [Larimichthys crocea]
Soc08G006570	LIPE	red	59.64	Hormone-sensitive lipase [Larimichthys crocea]
Soc17G006860	Pfn2	red	59.5815	profilin-2 isoform X2 [Larimichthys crocea]
Soc16G008880	GORASP2	red	59.3298	Golgi reassembly-stacking protein 2 [Larimichthys crocea]
Soc21G002210	Gzf1	red	59.1282	GDNF-inducible zinc finger protein 1 [Larimichthys crocea]
Soc12G010200	Elac2	red	58.938	zinc phosphodiesterase ELAC protein 2 [Larimichthys crocea]
Soc23G002100	CD44	red	58.6074	lymphatic vessel endothelial hyaluronic acid receptor 1 [Larimichthys crocea]
Soc22G003940	Ssh2	red	58.2969	protein phosphatase Slingshot homolog 2 isoform X1 [Larimichthys crocea]
Soc01G004510	HMGXB3	red	57.455	HMG domain-containing protein 3 HMG box-containing protein 3 Protein SMF [Larimichthys crocea]
Soc19G007170	Hyal2	red	57.3806	hyaluronidase-2-like [Larimichthys crocea]
Soc18G004320	WDR46	red	56.2917	WD repeat-containing protein 46 [Collichthys lucidus]
Soc24G000380	aebp2	red	56.0171	Zinc finger protein AEBP2 Adipocyte enhancer-binding protein 2-like protein [Larimichthys crocea]
Soc09G001760	EHMT1	red	55.4949	histone-lysine N-methyltransferase EHMT1 isoform X4 [Larimichthys crocea]
Soc22G006790	TBCB	red	55.4432	tubulin-folding cofactor B [Larimichthys crocea]
Soc14G007180	Rangap1	red	55.4286	Ran GTPase-activating protein 1 [Larimichthys crocea]
Soc08G003750	BET1	red	55.2628	BET1 homolog [Anoplopoma fimbria]
Soc20G002910	LARS2	red	54.2546	probable leucine--tRNA ligase, mitochondrial [Larimichthys crocea]
Soc13G005750	CLEC4C	red	54.0206	C-type lectin domain family 4 member C Blood dendritic cell antigen 2 [Larimichthys crocea]
Soc16G007630	AGFG1	red	53.7502	arf-GAP domain and FG repeat-containing protein 1-like isoform X2 [Larimichthys crocea]
Soc04G005880	PDCD6	red	53.7232	PREDICTED: programmed cell death protein 6 isoform X1 [Stegastes partitus]
Soc01G006120	CLINT1	red	53.4478	clathrin interactor 1 isoform X1 [Larimichthys crocea]
Soc20G007630	CITED3	red	53.1075	cbp/p300-interacting transactivator 3 [Larimichthys crocea]
Soc18G005900	RARG	red	53.0937	retinoic acid receptor gamma-A isoform X1 [Sparus aurata]
Soc10G004730	CAAP1	red	52.1779	Caspase activity and apoptosis inhibitor 1 [Collichthys lucidus]
Soc17G003630	RALGPS2	red	52.1517	ras-specific guanine nucleotide-releasing factor RalGPS2 isoform X1 [Larimichthys crocea]
Soc16G009660	ABHD4	red	51.8346	protein ABHD4 [Larimichthys crocea]
Soc16G008110	RGS1	red	51.8104	regulator of G-protein signaling 13 [Larimichthys crocea]
Soc12G009820	KMT5C	red	50.9288	Histone-lysine N-methyltransferase KMT5C [Channa argus]
Soc02G007330	Ptcd1	red	50.7283	pentatricopeptide repeat-containing protein 1, mitochondrial [Larimichthys crocea]
Soc05G003810	SLC35F2	red	50.6758	solute carrier family 35 member F2 [Larimichthys crocea]
Soc20G003080	TENT5A	red	50.4138	terminal nucleotidyltransferase 5B [Larimichthys crocea]
Soc09G005510	UBE2G1	red	50.2551	Ubiquitin-conjugating enzyme E2 G1 [Collichthys lucidus]
Soc23G003130	gse1	red	49.9754	genetic suppressor element 1 isoform X1 [Larimichthys crocea]
Soc02G010020	Ugdh	red	49.8697	UDP-glucose 6-dehydrogenase [Larimichthys crocea]
Soc22G001620	Cdc42ep2	red	49.558	cdc42 effector protein 3 [Larimichthys crocea]
Soc19G009280	Cnpy2	red	48.8609	Protein canopy -like protein 2 MIR-interacting saposin-like protein [Collichthys lucidus]
Soc21G004070	Fdft1	red	48.7972	squalene synthase isoform X1 [Larimichthys crocea]
Soc24G000750	PFKFB3	red	48.6724	6-phosphofructo-2-kinase/fructose-2,6-bisphosphatase 3 isoform X1 [Larimichthys crocea]
Soc21G005700	HECA	red	48.6449	headcase protein homolog isoform X1 [Larimichthys crocea]
Soc10G006400	ZCCHC4	red	48.3265	Zinc finger CCHC domain-containing protein 4 [Collichthys lucidus]
Soc11G003600	filip1l	red	47.7467	filamin A-interacting protein 1-like isoform X1 [Larimichthys crocea]
Soc15G004900	RFK	red	47.2998	riboflavin kinase isoform X2 [Larimichthys crocea]
Soc07G000800	RAB1A	red	46.7104	ras-related protein ORAB-1 [Takifugu rubripes]
Soc14G007090	PDAP1	red	45.7756	28 kDa heat- and acid-stable phosphoprotein [Larimichthys crocea]
Soc03G006560	Faim	red	45.6421	fas apoptotic inhibitory molecule 1 [Larimichthys crocea]
Soc15G003930	Ehd2	red	45.4173	EH domain-containing protein 1-like [Sparus aurata]
Soc19G004070	Zpr1	red	45.2495	Zinc finger protein ZPR1 [Collichthys lucidus]
Soc07G004120	Pprc1	red	45.0111	peroxisome proliferator-activated receptor gamma coactivator-related protein 1 [Larimichthys crocea]
Soc03G007790	dnajc15	red	44.9868	dnaJ homolog subfamily C member 15 [Larimichthys crocea]
Soc15G003980	pes	red	44.8933	pescadillo homolog [Larimichthys crocea]
Soc19G001620	GNL3L	red	44.6399	guanine nucleotide-binding protein-like 3-like protein [Larimichthys crocea]
Soc19G001120	shq1	red	44.4872	Protein SHQ1 -like protein [Collichthys lucidus]
Soc04G003080	--	red	44.4356	lily-type lectin-1 [Oplegnathus fasciatus]
Soc12G011600	--	red	44.278	granulocyte colony-stimulating factor [Larimichthys crocea]
Soc19G003410	DDX19B	red	43.9292	ATP-dependent RNA helicase DDX19B [Collichthys lucidus]
Soc21G007250	CAD	red	43.8158	CAD protein [Collichthys lucidus]
Soc13G002520	PTGR2	red	43.4604	prostaglandin reductase 2 [Larimichthys crocea]
Soc15G007650	lhfpl2a	red	43.0357	LHFPL tetraspan subfamily member 2a protein [Larimichthys crocea]
Soc23G003890	PWWP3A	red	42.6424	PWWP domain-containing protein MUM1L1 isoform X1 [Larimichthys crocea]
Soc22G006870	C19orf47	red	42.6182	C19orf47 -like protein [Collichthys lucidus]
Soc20G007440	LIPE	red	42.5966	hormone-sensitive lipase isoform X2 [Larimichthys crocea]
Soc09G001360	brcc3	red	42.409	lys-63-specific deubiquitinase BRCC36 [Larimichthys crocea]
Soc09G004640	--	red	42.2672	Galectin-3 [Collichthys lucidus]
Soc04G005150	--	red	42.1579	WW domain binding protein 1-like [Scleropages formosus]
Soc01G006860	PHF6	red	42.0085	PHD finger protein 6 PHD-like zinc finger protein [Larimichthys crocea]
Soc02G009120	CCDC86	red	41.5671	coiled-coil domain-containing protein 86 [Sparus aurata]
MSTRG.18665	--	red	41.3873	PREDICTED: THAP domain-containing protein 10-like isoform X1 [Notothenia coriiceps]
Soc16G008540	JUN	red	40.7501	transcription factor AP-1 [Larimichthys crocea]
Soc16G001770	Kif5b	red	40.1787	kinesin-1 heavy chain [Larimichthys crocea]
Soc22G002370	Dhrs13	red	40.1614	dehydrogenase/reductase SDR family member 13-like [Oreochromis aureus]
Soc10G000100	RT1-B	red	40.157	MHC class II antigen alpha chain [Miichthys miiuy]
Soc24G004030	far1	red	40.1257	fatty acyl-CoA reductase 1 [Larimichthys crocea]
Soc12G001550	ppp4cb	red	39.1369	Serine/threonine-protein phosphatase 4 catalytic subunit B [Bagarius yarrelli]
Soc08G009200	CEACAM5	red	38.9826	carcinoembryonic antigen-related cell adhesion molecule 5-like [Larimichthys crocea]
Soc01G005330	PRPS1	red	38.9789	FERM and PDZ domain-containing protein 3 [Collichthys lucidus]
Soc02G001610	Noct	red	38.7331	nocturnin isoform X1 [Larimichthys crocea]
Soc15G006390	SCARB2	red	37.9805	lysosome membrane protein 2 isoform X2 [Larimichthys crocea]
Soc08G005970	CHTOP	red	37.5305	PRMT1 protein Friend of [Collichthys lucidus]
Soc14G007810	fdxr	red	37.4755	NADPH:adrenodoxin oxidoreductase, mitochondrial [Larimichthys crocea]
Soc02G004040	PDCD4	red	37.3845	Programmed cell death protein 4 [Larimichthys crocea]
Soc21G000570	MDN1	red	37.2444	midasin [Larimichthys crocea]
Soc24G000740	RBM17	red	37.0633	splicing factor 45 isoform X1 [Larimichthys crocea]
Soc23G008010	ZNF319	red	36.7415	zinc finger protein 319-like [Larimichthys crocea]
Soc12G004710	FN3KRP	red	36.4234	ketosamine-3-kinase [Larimichthys crocea]
Soc21G006360	rnf8	red	36.371	E3 ubiquitin-protein ligase rnf8 [Larimichthys crocea]
Soc08G004420	pef1	red	36.3682	peflin [Larimichthys crocea]
Soc06G001370	--	red	36.3634	zinc finger protein 319 [Larimichthys crocea]
Soc22G002490	Cad96Ca	red	36.2835	tyrosine kinase receptor Cad96Ca isoform X1 [Larimichthys crocea]
Soc09G007420	Zswim6	red	35.745	zinc finger SWIM domain-containing protein 6 [Larimichthys crocea]
Soc16G008910	slc25a30	red	35.5189	kidney mitochondrial carrier protein 1 [Larimichthys crocea]
Soc21G003670	Pinx1	red	35.2502	PIN2/TERF1-interacting telomerase inhibitor 1 [Collichthys lucidus]
Soc18G008980	sdhb	red	35.1688	succinate dehydrogenase [ubiquinone] iron-sulfur subunit, mitochondrial [Larimichthys crocea]
MSTRG.9112	irlA	red	34.9805	Serine/threonine-protein kinase/endoribonuclease IRE1 [Collichthys lucidus]
Soc22G006770	RELB	red	34.7077	transcription factor RelB isoform X1 [Larimichthys crocea]
Soc06G010690	Sin3a	red	34.6234	Paired amphipathic helix protein Sin3a [Larimichthys crocea]
Soc19G005720	DUSP7	red	34.4329	dual specificity protein phosphatase 7 [Larimichthys crocea]
Soc23G005500	EPRS1	red	33.8924	bifunctional glutamate/proline--tRNA ligase isoform X1 [Larimichthys crocea]
Soc04G003020	cdv3	red	33.864	protein CDV3 homolog isoform X1 [Larimichthys crocea]
Soc10G006140	Otub1	red	33.8052	ubiquitin thioesterase OTUB1 [Larimichthys crocea]
Soc22G009190	HMGB1P1	red	33.7055	High mobility group-T protein [Collichthys lucidus]
Soc07G003620	AGPAT5	red	33.0887	1-acyl-sn-glycerol-3-phosphate acyltransferase epsilon [Larimichthys crocea]
MSTRG.6533	--	red	33.0544	zinc finger protein 3 homolog isoform X2 [Cottoperca gobio]
Soc24G002870	RSBN1L	red	32.9449	round spermatid basic protein 1-like [Larimichthys crocea]
Soc05G008370	BBX	red	32.8832	HMG box transcription factor BBX isoform X2 [Larimichthys crocea]
Soc12G002090	Cog1	red	32.3969	conserved oligomeric Golgi complex subunit 1 isoform X1 [Larimichthys crocea]
Soc13G003200	Pdcd10	red	32.0732	Programmed cell death protein 10 TF-1 cell apoptosis-related protein 15 [Collichthys lucidus]
Soc13G009070	RTase	red	31.9798	RNA-directed DNA polymerase from mobile element jockey [Collichthys lucidus]
Soc14G001780	--	red	31.867	Zinc finger protein 879 [Collichthys lucidus]
Soc15G010790	ptar1	red	31.8262	protein prenyltransferase alpha subunit repeat-containing protein 1 [Larimichthys crocea]
Soc02G007310	actbb	red	31.7152	Actin, cytoplasmic 1 [Collichthys lucidus]
Soc02G006160	gtf3a	red	31.5913	Transcription factor IIIA [Larimichthys crocea]
Soc21G001630	Hnrnpu	red	31.4453	heterogeneous nuclear ribonucleoprotein U [Larimichthys crocea]
Soc06G001330	SLC7A5	red	31.425	Large neutral amino acids transporter small subunit 1 4F2 light chain [Larimichthys crocea]
Soc16G002160	--	red	31.2792	Zinc finger protein 107 [Collichthys lucidus]
Soc19G003780	RPP14	red	31.1096	ribonuclease P protein subunit p14 [Larimichthys crocea]
Soc19G002870	FAM219A	red	30.6896	Protein FAM219A [Collichthys lucidus]
Soc05G001680	chordc1	red	30.6562	Cysteine and histidine-rich domain-containing protein 1 CHORD domain-containing protein 1 Morgana [Larimichthys crocea]
Soc02G009440	DNAJA1	red	29.7181	DnaJ -like protein subfamily A member 1 [Collichthys lucidus]
Soc03G005700	poglut2	red	29.6113	KDEL motif-containing protein 1 [Collichthys lucidus]
Soc18G005370	RBM10	red	29.3583	RNA-binding protein 10-like [Larimichthys crocea]
Soc16G006950	Spsb4	red	28.7821	SPRY domain-containing SOCS box protein 4 isoform X1 [Larimichthys crocea]
Soc06G005850	IDH2	red	28.7368	isocitrate dehydrogenase [NADP], mitochondrial [Larimichthys crocea]
Soc18G009630	PIM1	red	28.465	serine/threonine-protein kinase pim-1 [Larimichthys crocea]
Soc20G006380	--	red	28.2414	zinc finger protein 850 [Larimichthys crocea]
Soc05G007550	atg101	red	28.1308	autophagy-related protein 101 [Sparus aurata]
MSTRG.7346	--	red	28.0376	-
Soc08G006310	Vars2	red	27.7691	valine--tRNA ligase, mitochondrial [Larimichthys crocea]
Soc01G005670	mxd3	red	27.5935	max dimerization protein 3 isoform X1 [Larimichthys crocea]
Soc07G003240	MAP3K4	red	27.4136	Mitogen-activated protein kinase kinase kinase 4 [Larimichthys crocea]
Soc13G001220	GANC	red	27.3206	neutral alpha-glucosidase C isoform X1 [Larimichthys crocea]
Soc20G007120	Abhd16a	red	27.2303	PREDICTED: protein ABHD16A [Lates calcarifer]
Soc13G002650	Cldn11	red	26.9816	claudin-11 [Larimichthys crocea]
Soc20G000950	SPAG1	red	26.9711	sperm-associated antigen 1 [Larimichthys crocea]
Soc18G007530	rimklb	red	26.6973	beta-citrylglutamate synthase B [Larimichthys crocea]
Soc22G000250	Abcf3	red	26.5527	ATP-binding cassette sub-family F member 3 [Larimichthys crocea]
Soc14G004790	MTO1	red	26.4216	protein MTO1 homolog, mitochondrial isoform X2 [Larimichthys crocea]
Soc03G007240	TTLL4	red	26.0344	Tubulin polyglutamylase TTLL4 [Collichthys lucidus]
Soc14G003640	fbxl15	red	25.787	F-box/LRR-repeat protein 15 isoform X2 [Larimichthys crocea]
Soc18G007270	PEX14	red	25.7039	Peroxisomal membrane protein PEX14 [Larimichthys crocea]
Soc09G004440	tmem120b	red	25.434	transmembrane protein 120B [Larimichthys crocea]
Soc24G000870	med21	red	24.9725	mediator of RNA polymerase II transcription subunit 21 isoform X2 [Larimichthys crocea]
MSTRG.14558	jmjd4	red	24.8838	jmjC domain-containing protein 4 [Larimichthys crocea]
Soc12G005020	map2k6	red	24.5154	dual specificity mitogen-activated protein kinase kinase 6 [Larimichthys crocea]
Soc15G007240	VDAC2	red	24.2306	voltage-dependent anion-selective channel protein 2 isoform X2 [Larimichthys crocea]
Soc22G008750	Rcsd1	red	23.8749	capZ-interacting protein isoform X1 [Larimichthys crocea]
Soc17G005490	fh	red	23.8281	fumarate hydratase, mitochondrial [Larimichthys crocea]
Soc05G002880	HSPA4	red	23.6465	heat shock 70 kDa protein 4 [Larimichthys crocea]
Soc01G005680	FAM193B	red	23.6371	protein FAM193B isoform X1 [Larimichthys crocea]
Soc16G003180	Fubp1	red	23.5539	Far upstream element-binding protein 1 [Collichthys lucidus]
Soc10G003000	CCS	red	23.5187	copper chaperone for superoxide dismutase [Sparus aurata]
Soc16G010870	--	red	23.4652	zinc finger protein with KRAB and SCAN domains 5 [Larimichthys crocea]
Soc09G006740	DTWD2	red	23.4597	DTW domain-containing protein 2 [Larimichthys crocea]
Soc19G008420	crbn	red	22.9823	Protein cereblon [Collichthys lucidus]
Soc06G004410	ARPP19	red	22.8684	cAMP-regulated phosphoprotein 19-like [Larimichthys crocea]
Soc17G008460	USP1	red	22.8556	Ubiquitin carboxyl-terminal hydrolase 1 [Larimichthys crocea]
Soc19G007260	--	red	22.7477	interleukin 17 receptor C [Larimichthys crocea]
Soc20G009530	ISG20L2	red	22.662	Interferon-stimulated 20 kDa exonuclease-like 2 [Larimichthys crocea]
Soc02G009450	aptx	red	22.5468	Aprataxin [Larimichthys crocea]
Soc07G004640	XPO5	red	22.515	exportin-5 [Larimichthys crocea]
Soc02G004100	ATP5PD	red	22.4054	ATP synthase subunit d, mitochondrial [Larimichthys crocea]
Soc12G002960	KLHL11	red	22.0027	kelch-like protein 11 isoform X1 [Larimichthys crocea]
Soc02G009670	UGT8	red	21.8091	2-hydroxyacylsphingosine 1-beta-galactosyltransferase [Larimichthys crocea]
Soc20G000340	NAGA	red	21.3445	alpha-N-acetylgalactosaminidase isoform X1 [Larimichthys crocea]
Soc04G004680	Ythdf3	red	20.7515	YTH domain-containing family protein 2 [Collichthys lucidus]
Soc14G006490	RAC1	red	20.7478	ras-related C3 botulinum toxin substrate 1 [Larimichthys crocea]
Soc07G006980	--	red	20.5588	zinc finger protein 260-like isoform X1 [Sparus aurata]
Soc12G010890	Cdipt	red	20.4432	CDP-diacylglycerol--inositol 3-phosphatidyltransferase [Larimichthys crocea]
Soc11G002600	harbi1	red	20.1913	Harbi1 protein [Danio rerio]
Soc19G001700	Adnp	red	19.868	activity-dependent neuroprotector homeobox protein [Larimichthys crocea]
Soc23G007780	vps33b	red	19.844	vacuolar protein sorting-associated protein 33B [Larimichthys crocea]
Soc07G003360	PHF3	red	19.7573	PHD finger protein 3 isoform X1 [Larimichthys crocea]
Soc14G008210	adprm	red	19.4143	manganese-dependent ADP-ribose/CDP-alcohol diphosphatase [Larimichthys crocea]
Soc12G007980	FLII	red	18.7987	protein flightless-1 homolog [Larimichthys crocea]
Soc09G004710	SLC35E4	red	18.7645	Solute carrier family 35 member E4 [Collichthys lucidus]
Soc10G001680	RPS4	red	18.7619	40S ribosomal protein S4, X isoform [Larimichthys crocea]
Soc14G008960	Csnk1d	red	18.6359	PREDICTED: casein kinase I isoform delta-B isoform X2 [Stegastes partitus]
Soc14G002080	TMEM101	red	18.6066	transmembrane protein 101 [Larimichthys crocea]
Soc14G006060	Dcun1d3	red	18.4698	DCN1-like protein 3 [Larimichthys crocea]
Soc12G007650	nlrc5	red	18.2012	NACHT, LRR and PYD domains-containing protein 3 isoform X1 [Larimichthys crocea]
Soc22G000980	TRIAP1	red	18.1262	PREDICTED: TP53-regulated inhibitor of apoptosis 1 [Stegastes partitus]
Soc13G000860	letm1	red	18.0857	mitochondrial proton/calcium exchanger protein isoform X2 [Larimichthys crocea]
Soc09G007000	POLM	red	17.9782	DNA-directed DNA/RNA polymerase mu [Larimichthys crocea]
Soc05G007660	STT3A	red	17.9089	dolichyl-diphosphooligosaccharide--protein glycosyltransferase subunit STT3A [Larimichthys crocea]
Soc19G009950	Cept1	red	17.8343	PREDICTED: choline/ethanolaminephosphotransferase 1 [Stegastes partitus]
Soc19G001600	Cxxc1	red	17.7886	CXXC-type zinc finger protein 1 [Larimichthys crocea]
Soc22G001500	ACTN4	red	17.6208	alpha-actinin-4 isoform X4 [Larimichthys crocea]
Soc02G007430	TEgg029f10.1	red	17.233	UPF0472 protein C16orf72 homolog [Larimichthys crocea]
Soc18G002540	klhl12	red	17.0068	kelch-like protein 12 isoform X1 [Larimichthys crocea]
Soc02G005040	TRAPPC5	red	16.9309	trafficking protein particle complex subunit 5 [Larimichthys crocea]
Soc08G001890	MRPS21	red	16.6745	28S ribosomal protein S21, mitochondrial [Collichthys lucidus]
Soc11G000540	RCAN1	red	16.6444	calcipressin-1-like [Labrus bergylta]
Soc13G006100	dpf3	red	16.5705	zinc finger protein DPF3 [Larimichthys crocea]
Soc19G011070	PPP1R15B	red	16.4917	protein phosphatase 1 regulatory subunit 15B [Larimichthys crocea]
Soc20G007740	Yrdc	red	16.3845	yrdC domain-containing protein, mitochondrial isoform X1 [Larimichthys crocea]
Soc24G004420	CYB5R3	red	16.3713	NADH-cytochrome b5 reductase 3 [Larimichthys crocea]
Soc24G000290	Slc25a3	red	16.3642	phosphate carrier protein, mitochondrial isoform X2 [Larimichthys crocea]
Soc12G000830	fth1-a	red	16.2629	ferritin M subunit [Sciaenops ocellatus]
Soc20G003260	--	red	16.2079	Myb-related transcription factor, partner of profilin [Collichthys lucidus]
Soc09G003770	--	red	16.0638	zinc finger protein 14 [Larimichthys crocea]
Soc15G005840	Xbp1	red	16.0056	LOW QUALITY PROTEIN: X-box-binding protein 1 [Seriola dumerili]
Soc07G004590	SFXN1	red	15.9928	Sideroflexin-1 [Larimichthys crocea]
Soc12G004820	CDC42EP4	red	15.9052	cdc42 effector protein 4 [Larimichthys crocea]
Soc19G009570	RASSF5	red	15.7614	ras association domain-containing protein 5 isoform X2 [Larimichthys crocea]
Soc07G005690	COG2	red	15.6072	Conserved oligomeric Golgi complex subunit 2 [Larimichthys crocea]
Soc10G001620	BTNL2	red	15.2999	butyrophilin-like protein 2 isoform X2 [Larimichthys crocea]
Soc16G002150	--	red	15.2782	zinc finger protein 33B-like [Seriola lalandi dorsalis]
Soc01G001890	NIPA2	red	15.1407	Magnesium transporter NIPA2 [Collichthys lucidus]
Soc02G005220	irf2bp2b	red	15.1235	interferon regulatory factor 2-binding protein 2-B [Larimichthys crocea]
Soc23G007880	TUBGCP4	red	15.0507	gamma-tubulin complex component 4 [Larimichthys crocea]
Soc23G000740	CHSY1	red	14.6056	chondroitin sulfate synthase 1 [Larimichthys crocea]
Soc22G003230	coq8b	red	14.5526	atypical kinase COQ8B, mitochondrial [Larimichthys crocea]
Soc18G000300	otud5	red	14.4964	OTU domain-containing protein 5 [Larimichthys crocea]
Soc19G006650	--	red	14.4171	Protein insensitive [Collichthys lucidus]
Soc05G001800	Proser1	red	14.1693	proline and serine-rich protein 1 isoform X1 [Larimichthys crocea]
Soc19G005140	Tbc1d20	red	14.0901	TBC1 domain family member 20 [Collichthys lucidus]
Soc03G001730	Fbxl3	red	14.05	F-box/LRR-repeat protein 3 [Larimichthys crocea]
Soc09G008510	lmbrd2b	red	13.9093	LMBR1 domain-containing protein 2 [Larimichthys crocea]
Soc20G007220	Gsk3b	red	13.8703	glycogen synthase kinase-3 beta [Larimichthys crocea]
Soc23G002300	Rpl13	red	13.4817	60S ribosomal protein L13 [Larimichthys crocea]
Soc23G000450	NADSYN1	red	13.4131	glutamine-dependent NAD(+) synthetase [Larimichthys crocea]
Soc19G005830	PPARG	red	13.3859	peroxisome proliferator-activated receptor gamma [Larimichthys crocea]
Soc14G005820	PDPK1	red	13.3379	3-phosphoinositide-dependent protein kinase 1 isoform X2 [Larimichthys crocea]
Soc24G000990	Nlrp6	red	13.2823	NACHT, LRR and PYD domains-containing protein 12 [Larimichthys crocea]
Soc06G000700	Mphosph6	red	13.1835	M-phase phosphoprotein 6 [Larimichthys crocea]
Soc22G005510	cwf19l2	red	12.8454	CWF19-like protein 2 isoform X1 [Larimichthys crocea]
Soc01G004300	Slc25a51	red	12.8051	solute carrier family 25 member 51 [Larimichthys crocea]
Soc17G005940	Fzr1	red	12.6604	Fizzy-related protein-like protein [Larimichthys crocea]
Soc07G003610	TMEM14A	red	12.127	transmembrane protein 14A [Larimichthys crocea]
Soc16G004140	EGFR	red	12.0988	Epidermal growth factor receptor [Larimichthys crocea]
Soc08G003620	DMAC1	red	12.0588	Transmembrane protein 261 [Collichthys lucidus]
Soc15G004980	Wdr31	red	11.7396	WD repeat-containing protein 31 [Larimichthys crocea]
Soc03G003920	mettl2a	red	11.6354	mRNA N(3)-methylcytidine methyltransferase METTL8 [Anarrhichthys ocellatus]
Soc14G000460	Cbx2	red	11.4957	chromobox protein homolog 2 isoform X2 [Larimichthys crocea]
MSTRG.15680	ELOVL4	red	11.4558	elongation of very long chain fatty acids protein 4 isoform X1 [Larimichthys crocea]
Soc07G002770	cfl2	red	11.4172	cofilin-2 [Larimichthys crocea]
Soc17G005530	SAFB2	red	11.3378	scaffold attachment factor B2 isoform X2 [Larimichthys crocea]
Soc12G000380	csn1	red	11.3335	PREDICTED: COP9 signalosome complex subunit 1 [Stegastes partitus]
Soc22G001350	--	red	11.2206	zinc finger and SCAN domain-containing protein 2-like [Larimichthys crocea]
Soc14G002130	prdm9	red	10.896	histone-lysine N-methyltransferase PRDM9 [Larimichthys crocea]
Soc13G003170	ALP1	red	10.8464	protein ALP1-like [Larimichthys crocea]
Soc11G002840	nhej1	red	10.8301	Non--like proteinous end-joining factor 1 Protein cernunnos XRCC4-like factor [Larimichthys crocea]
Soc18G010600	Efhd2	red	10.682	EF-hand domain-containing protein D2 [Larimichthys crocea]
Soc05G004410	Hk2	red	10.1898	Hexokinase-2 [Larimichthys crocea]
Soc13G001690	Dcaf5	red	9.92922	DDB1- and CUL4-associated factor 5 [Larimichthys crocea]
Soc23G002760	cog4	red	9.75266	Conserved oligomeric [Collichthys lucidus]
Soc23G007320	CD151	red	9.74934	CD151 antigen [Larimichthys crocea]
Soc09G004680	--	red	9.74274	NF-kappa-B inhibitor-like protein 1 [Larimichthys crocea]
Soc22G005260	CLPB	red	9.73765	caseinolytic peptidase B protein homolog [Larimichthys crocea]
Soc18G006830	Ngrn	red	9.65278	neugrin [Larimichthys crocea]
Soc04G004440	USF3	red	9.62324	basic helix-loop-helix domain-containing protein USF3 [Larimichthys crocea]
Soc03G006120	tyw5	red	9.31574	tRNA wybutosine-synthesizing protein 5 [Larimichthys crocea]
Soc19G000380	--	red	9.22328	oocyte zinc finger protein XlCOF8.4 isoform X2 [Larimichthys crocea]
Soc04G000690	Cul1	red	9.14934	cullin-1 isoform X2 [Larimichthys crocea]
Soc05G001050	SMG6	red	9.09948	Telomerase-binding protein EST1A [Larimichthys crocea]
Soc20G008670	glrx3	red	9.0106	glutaredoxin-3 [Larimichthys crocea]
Soc23G006810	BLOC1S6	red	8.91594	biogenesis of lysosome-related organelles complex 1 subunit 6 [Larimichthys crocea]
Soc22G005430	FZD4	red	8.91204	frizzled-4 [Larimichthys crocea]
Soc07G006330	--	red	8.83528	zinc finger HIT domain-containing protein 2 [Larimichthys crocea]
Soc14G007940	mrpl58	red	8.81276	peptidyl-tRNA hydrolase ICT1, mitochondrial [Larimichthys crocea]
Soc12G004310	--	red	8.79048	zinc finger protein 271 [Larimichthys crocea]
Soc08G000100	HIVEP1	red	8.76436	zinc finger protein 40 isoform X2 [Larimichthys crocea]
Soc08G006060	Thap7	red	8.65091	THAP domain-containing protein 7 isoform X1 [Larimichthys crocea]
Soc19G000330	ZBTB40	red	8.32425	zinc finger and BTB domain-containing protein 40 [Larimichthys crocea]
Soc02G006150	ccdc130	red	8.20139	coiled-coil domain-containing protein 130 [Larimichthys crocea]
Soc03G003820	PDK1	red	8.11511	pyruvate dehydrogenase (acetyl-transferring) kinase isozyme 1, mitochondrial [Larimichthys crocea]
Soc08G002670	ADNP2	red	8.03941	activity-dependent neuroprotector homeobox protein 2 [Larimichthys crocea]
Soc10G006120	Fcer1g	red	7.98844	High affinity immunoglobulin epsilon receptor subunit gamma Fc receptor gamma-chain [Collichthys lucidus]
Soc05G000950	supt6h	red	7.97153	transcription elongation factor SPT6 [Larimichthys crocea]
Soc08G003270	Galnt12	red	7.8587	polypeptide N-acetylgalactosaminyltransferase 12 [Larimichthys crocea]
Soc12G007370	Ehd2	red	7.77377	EH domain-containing protein 1 [Liparis tanakae]
Soc01G005210	uprt	red	7.74626	Uracil phosphoribosyltransferase-like protein [Larimichthys crocea]
Soc06G000040	scn4ab	red	7.2491	Sodium channel protein type 4 subunit alpha B Voltage-gated sodium channel subunit alpha Nav1.4b [Larimichthys crocea]
Soc12G002160	Elob	red	6.95408	elongin-B [Larimichthys crocea]
Soc04G000280	--	red	6.77756	flocculation protein FLO11-like [Sparus aurata]
Soc01G002060	UPF3B	red	5.9324	regulator of nonsense transcripts 3B [Larimichthys crocea]
Soc22G001560	SUSD6	red	5.78618	sushi domain-containing protein 6 isoform X1 [Larimichthys crocea]
Soc07G001670	DNAJC12	red	5.73278	dnaJ homolog subfamily C member 12 [Larimichthys crocea]
Soc08G003650	--	red	5.23481	zinc finger protein 879 isoform X2 [Larimichthys crocea]
Soc09G003470	TMEM250	red	4.72052	transmembrane protein 250 [Larimichthys crocea]
Soc02G009240	UFSP2	red	4.52407	Ufm1-specific protease 2 [Larimichthys crocea]
Soc22G007160	nmd3	red	4.42131	60S ribosomal export protein NMD3 [Larimichthys crocea]
Soc13G005040	PPM1A	red	4.19383	Protein phosphatase 1A [Collichthys lucidus]
Soc12G010590	--	red	3.97894	Zinc finger and SCAN domain-containing protein 2 [Collichthys lucidus]
Soc22G006420	Cep57	red	3.5395	centrosomal protein of 57 kDa [Larimichthys crocea]
Soc21G003930	eif2b2	red	3.51287	translation initiation factor eIF-2B precursor [Sciaenops ocellatus]
MSTRG.5889	--	red	2.26623	LOW QUALITY PROTEIN: vegetative cell wall protein gp1-like [Parambassis ranga]
Soc09G004510	Ggt5	red	2.02671	glutathione hydrolase 5 proenzyme [Larimichthys crocea]
Soc15G002740	--	red	2.00678	PREDICTED: F-box/LRR-repeat protein 4-like [Poecilia reticulata]

## Sheet: Blue_hub_168
Gene	Symbol	String ID	moduleColors	All.kWithin	Description
Soc20G008290	AGO3	AGO3	blue	134.136	protein argonaute-3 isoform X1 [Larimichthys crocea]
Soc20G000930	pabpc1a	pabpc1a	blue	5.13038	polyadenylate-binding protein 1 isoform X1 [Larimichthys crocea]
Soc10G004280	POLR2A	polr2a	blue	8.30439	DNA-directed RNA polymerase II subunit RPB1 [Sparus aurata]
Soc15G007790	ATXN2	atxn2	blue	28.1035	ataxin-2 isoform X8 [Larimichthys crocea]
Soc08G002330	Ehmt2	ehmt2	blue	4.17834	histone-lysine N-methyltransferase EHMT2 isoform X5 [Larimichthys crocea]
Soc01G007150	fmr1	fmr1	blue	22.0867	synaptic functional regulator FMR1 [Larimichthys crocea]
Soc22G009820	ddx6	ddx6	blue	7.98075	probable ATP-dependent RNA helicase DDX6 [Larimichthys crocea]
Soc07G004440	Zfand4	zfand4	blue	25.484	AN1-type zinc finger protein 4 [Larimichthys crocea]
Soc11G002610	atg13	atg13	blue	5.59794	autophagy-related protein 13 isoform X1 [Larimichthys crocea]
Soc17G008880	TRAPPC8	TRAPPC8	blue	7.2693	trafficking protein particle complex subunit 8 isoform X1 [Larimichthys crocea]
Soc20G006290	ATG12	atg12	blue	7.29821	ubiquitin-like protein ATG12 [Parambassis ranga]
Soc08G006840	Phc1	phc1	blue	164.204	Polyhomeotic-like protein 1 [Takifugu flavidus]
Soc20G006480	Phc1	phc1	blue	83.9372	Polyhomeotic-like protein 1 [Larimichthys crocea]
Soc21G006280	ATP6V1D	atp6v1d	blue	79.3228	V-type proton ATPase subunit D [Larimichthys crocea]
Soc18G004660	rpl32	rpl32	blue	23.9047	60S ribosomal protein L32 [Larimichthys crocea]
Soc03G002070	rpl8	rpl8	blue	27.9552	60S ribosomal protein L8 [Collichthys lucidus]
Soc13G009170	lamtor3	lamtor3	blue	43.1048	ragulator complex protein LAMTOR3 [Larimichthys crocea]
Soc03G002390	rpl24	rpl24	blue	31.3869	60S ribosomal protein L24 [Larimichthys crocea]
Soc17G009020	CALR	calr	blue	15.3489	Calreticulin CRP55 [Collichthys lucidus]
Soc23G002620	NEDD4L	nedd4l	blue	170.037	E3 ubiquitin-protein ligase NEDD4 isoform X2 [Larimichthys crocea]
Soc09G003160	NEDD4L	nedd4l	blue	9.24081	E3 ubiquitin-protein ligase NEDD4-like isoform X1 [Larimichthys crocea]
Soc06G010410	PDIA3	pdia3	blue	66.1273	protein disulfide-isomerase A3 [Larimichthys crocea]
Soc15G006970	ITGA2	ENSDARP00000091720	blue	179.409	integrin alpha-2 [Larimichthys crocea]
Soc19G010960	DAG1	dag1	blue	107.404	dystroglycan [Larimichthys crocea]
Soc23G006040	ercc3	ercc3	blue	28.8728	general transcription and DNA repair factor IIH helicase subunit XPB [Larimichthys crocea]
Soc16G006820	Itga6	itga6a	blue	61.1062	Integrin alpha-6 CD49 antigen-like family member F [Larimichthys crocea]
Soc08G002000	HNRNPR	hnrnpr	blue	13.4834	PREDICTED: heterogeneous nuclear ribonucleoprotein R isoform X3 [Stegastes partitus]
Soc01G002050	RPL39	rpl39	blue	62.092	60S ribosomal protein L39 [Kryptolebias marmoratus]
Soc05G002160	SNRNP35	snrnp35	blue	22.316	U11/U12 small nuclear ribonucleoprotein 35 kDa protein [Larimichthys crocea]
Soc23G006420	ZRSR2	zrsr2	blue	12.219	U2 small nuclear ribonucleoprotein auxiliary factor 35 kDa subunit-related protein 2 [Larimichthys crocea]
Soc19G004810	Ncoa5	ncoa5	blue	38.6207	LOW QUALITY PROTEIN: nuclear receptor coactivator 5 [Larimichthys crocea]
Soc01G004790	Hnrnpab	hnrnpaba	blue	16.5165	Heterogeneous nuclear ribonucleoprotein A/B [Collichthys lucidus]
Soc09G004210	zmat5	zmat5	blue	4.68577	Zinc finger matrin-type protein 5 U11/U12 small nuclear ribonucleoprotein 20 kDa protein [Larimichthys crocea]
Soc16G006480	tcf3	tcf3a	blue	4.62905	transcription factor E2-alpha-like isoform X4 [Larimichthys crocea]
Soc03G005340	RANBP2	ube2i	blue	50.4508	E3 SUMO-protein ligase RanBP2 isoform X2 [Larimichthys crocea]
Soc17G008360	jak1	jak1	blue	34.0545	tyrosine-protein kinase JAK1 [Larimichthys crocea]
Soc18G006650	mapk14a	mapk14a	blue	2.27354	mitogen-activated protein kinase 14A-like isoform X2 [Larimichthys crocea]
Soc17G003550	JUN	jun	blue	96.9836	Transcription factor AP-1 [Collichthys lucidus]
Soc07G008250	Nfkb2	nfkb2	blue	5.28561	nuclear factor NF-kappa-B p100 subunit isoform X1 [Larimichthys crocea]
Soc04G006660	CUL2	cul2	blue	11.1872	cullin-2 [Larimichthys crocea]
Soc12G009130	smurf2	smurf2	blue	100.804	E3 ubiquitin-protein ligase SMURF2 isoform X2 [Larimichthys crocea]
Soc12G002250	Setd1a	setd1a	blue	18.1711	histone-lysine N-methyltransferase SETD1A [Larimichthys crocea]
Soc16G001440	GTPBP4	gtpbp4	blue	30.216	Nucleolar GTP-binding protein 1 [Collichthys lucidus]
Soc08G005080	eif3i	eif3i	blue	1.39312	eukaryotic translation initiation factor 3 subunit I [Seriola lalandi dorsalis]
Soc07G005450	MGMT	mgmt	blue	69.2687	methylated-DNA--protein-cysteine methyltransferase isoform X1 [Larimichthys crocea]
Soc14G006700	GID4	GID4	blue	4.57118	glucose-induced degradation protein 4 homolog [Larimichthys crocea]
Soc02G008630	USO1	uso1	blue	4.95251	general vesicular transport factor p115 isoform X4 [Larimichthys crocea]
Soc17G004200	ATP5F1D	atp5d	blue	90.072	ATP synthase subunit delta, mitochondrial [Larimichthys crocea]
Soc23G003410	DDX21	ddx21	blue	17.916	nucleolar RNA helicase 2 [Larimichthys crocea]
Soc06G007020	UBE2H	ube2h	blue	10.634	ubiquitin-conjugating enzyme E2 H [Larimichthys crocea]
Soc20G002430	GRB10	grb10a	blue	130.556	Growth factor receptor-bound protein 10 [Larimichthys crocea]
Soc19G009970	Angpt1	angpt1	blue	127.942	angiopoietin-1 isoform X1 [Larimichthys crocea]
Soc21G000640	EPHA7	epha7	blue	147.593	ephrin type-A receptor 7 isoform X2 [Larimichthys crocea]
Soc05G003850	crk	crk	blue	150.418	adapter molecule crk [Larimichthys crocea]
Soc15G006120	Hscb	HSCB	blue	6.31429	iron-sulfur cluster co-chaperone protein HscB, mitochondrial [Larimichthys crocea]
Soc06G008200	UQCRFS1	Uqcrfs1	blue	10.4406	Cytochrome b-c1 complex subunit [Collichthys lucidus]
Soc02G000470	NDUFS8	ndufs8a	blue	37.4853	NADH dehydrogenase [ubiquinone] iron-sulfur protein 8, mitochondrial [Larimichthys crocea]
Soc22G004140	HSPA13	hspa13	blue	100.284	heat shock 70 kDa protein 13 [Larimichthys crocea]
Soc01G002630	pdzd11	pdzd11	blue	4.83092	PDZ domain-containing protein 11 [Larimichthys crocea]
Soc24G002230	DHX57	dhx57	blue	39.5361	ATP-dependent RNA helicase DHX36 [Acipenser ruthenus]
Soc19G003950	Nfs1	nfs1	blue	8.93607	Cysteine desulfurase, mitochondrial [Larimichthys crocea]
Soc15G010900	SDF2L1	sdf2l1	blue	20.1007	stromal cell-derived factor 2-like protein 1 [Larimichthys crocea]
Soc22G007100	caspa	caspa	blue	11.3229	caspase 1 [Miichthys miiuy]
Soc04G004150	MAP3K3	map3k3	blue	76.1715	mitogen-activated protein kinase kinase kinase 3 [Larimichthys crocea]
Soc11G001870	MAP4K4	MAP4K4	blue	151.5	PREDICTED: mitogen-activated protein kinase kinase kinase kinase 4 isoform X4 [Stegastes partitus]
Soc18G000110	IRAK1	irak1	blue	24.6851	interleukin-1 receptor-associated kinase 1 [Larimichthys crocea]
Soc05G005920	Thoc2	thoc2	blue	94.0218	THO complex subunit 2 isoform X1 [Larimichthys crocea]
Soc17G008970	dohh	dohh	blue	9.2306	Deoxyhypusine hydroxylase [Collichthys lucidus]
Soc11G001230	RND3	rnd3b	blue	47.5571	rho-related GTP-binding protein RhoE [Larimichthys crocea]
Soc18G006760	RBM15	rbm15	blue	3.52458	RNA-binding protein 15 [Larimichthys crocea]
Soc12G004210	brd4	brd4	blue	34.011	Bromodomain-containing protein 4 [Larimichthys crocea]
Soc09G002110	Brd3	brd3a	blue	18.0921	bromodomain-containing protein 3-like [Larimichthys crocea]
Soc10G004190	Trip6	LOC792697	blue	17.8927	thyroid receptor-interacting protein 6 isoform X1 [Larimichthys crocea]
Soc07G001830	Pdlim1	pdlim1	blue	162.043	PDZ and LIM domain protein 1 [Larimichthys crocea]
Soc21G002490	ACTR10	actr10	blue	12.6863	actin-related protein 10 [Larimichthys crocea]
Soc02G003050	Sirt7	LOC796135	blue	1.85318	NAD-dependent protein deacetylase sirtuin-7 [Larimichthys crocea]
Soc06G003410	dnm1l	dnm1l	blue	29.0256	dynamin-1-like protein isoform X1 [Larimichthys crocea]
Soc17G002850	chd1l	chd1l	blue	6.50649	Chromodomain-helicase-DNA-binding protein 1-like [Larimichthys crocea]
Soc08G001440	mef2d	mef2d	blue	29.9434	myocyte-specific enhancer factor 2D homolog isoform X1 [Larimichthys crocea]
Soc18G000240	Hdac6	hdac6	blue	47.4052	histone deacetylase 6 [Larimichthys crocea]
Soc11G003410	HDAC4	hdac4	blue	137.531	histone deacetylase 4 isoform X1 [Larimichthys crocea]
Soc19G004920	RAB22A	rab22a	blue	48.9512	ras-related protein Rab-22A isoform X2 [Larimichthys crocea]
Soc13G000760	Eif2ak3	eif2ak3	blue	5.27771	eukaryotic translation initiation factor 2-alpha kinase 3 [Larimichthys crocea]
Soc20G006410	COX6B1	cox6b1	blue	6.99345	Cytochrome c oxidase subunit 6B1 [Collichthys lucidus]
Soc08G004960	mrpl36	mrpl36	blue	6.10282	39S ribosomal protein L36, mitochondrial [Larimichthys crocea]
Soc11G003070	arl13b	arl13b	blue	6.94909	ADP-ribosylation factor-like protein 13B isoform X2 [Larimichthys crocea]
Soc09G006120	surf1	surf1	blue	9.03048	surfeit locus protein 1 [Larimichthys crocea]
Soc05G002620	PDHA1	pdha1a	blue	19.6775	pyruvate dehydrogenase E1 component subunit alpha, mitochondrial [Larimichthys crocea]
Soc12G006200	NDUFB10	ndufb10	blue	28.8788	NADH dehydrogenase [ubiquinone] 1 beta subcomplex subunit 10 [Collichthys lucidus]
Soc02G009020	NDUFB6	ndufb6	blue	12.2559	NADH dehydrogenase [ubiquinone] 1 beta subcomplex subunit 6 [Collichthys lucidus]
Soc08G004950	NDUFS6	ndufs6	blue	32.2491	NADH dehydrogenase [ubiquinone] iron-sulfur protein 6, mitochondrial [Larimichthys crocea]
Soc09G005060	NDUFA8	ndufa8	blue	33.2564	NADH dehydrogenase [ubiquinone] 1 alpha subcomplex subunit 8 [Sparus aurata]
Soc17G007520	NDUFS7	ndufs7	blue	37.211	NADH dehydrogenase [ubiquinone] iron-sulfur protein 7, mitochondrial [Larimichthys crocea]
Soc19G006370	gnb1	gnb1a	blue	8.03541	guanine nucleotide-binding protein G(I)/G(S)/G(T) subunit beta-1-like [Acanthochromis polyacanthus]
Soc22G003710	Trim25	trim25	blue	177.151	tripartite motif-containing protein 16 [Larimichthys crocea]
Soc17G005190	rxrgb	rxrgb	blue	93.2943	retinoic acid receptor RXR-gamma-B isoform X2 [Larimichthys crocea]
Soc04G006330	PRKDC	PRKDC	blue	44.0137	DNA-dependent protein kinase catalytic subunit isoform X1 [Larimichthys crocea]
Soc06G007190	Ube2n	ube2na	blue	17.3808	ubiquitin-conjugating enzyme E2 N [Larimichthys crocea]
Soc02G009410	rps6	rps6	blue	13.2719	40S ribosomal protein S6 [Echeneis naucrates]
Soc16G006470	map2k2	map2k2a	blue	10.4346	dual specificity mitogen-activated protein kinase kinase 2-like isoform X1 [Larimichthys crocea]
Soc15G010130	Ppp6c	ppp6c	blue	34.1031	serine/threonine-protein phosphatase 6 catalytic subunit [Larimichthys crocea]
Soc05G003230	PPP2CA	ppp2ca	blue	187.137	serine/threonine-protein phosphatase 2A catalytic subunit alpha isoform [Larimichthys crocea]
Soc09G000950	CDK9	cdk9	blue	10.4139	Cyclin-dependent kinase 9 [Larimichthys crocea]
Soc07G002350	MLH1	mlh1	blue	3.12351	DNA mismatch repair protein Mlh1 [Larimichthys crocea]
Soc01G005180	ATRX	atrx	blue	4.56521	transcriptional regulator ATRX isoform X1 [Larimichthys crocea]
Soc02G002730	Poll	poll	blue	11.6945	DNA polymerase lambda isoform X2 [Larimichthys crocea]
Soc05G006160	RRAGA	rraga	blue	23.259	PREDICTED: ras-related GTP-binding protein A isoform X2 [Stegastes partitus]
Soc10G006940	RAB1A	rab1a	blue	59.4312	PREDICTED: ras-related protein Rab-1A-like [Stegastes partitus]
Soc07G001190	PAPOLG	papolg	blue	13.3333	poly(A) polymerase gamma isoform X1 [Larimichthys crocea]
Soc04G004900	ncoa2	ncoa2	blue	50.8216	nuclear receptor coactivator 2 isoform X1 [Larimichthys crocea]
Soc02G008140	UCHL1	uchl1	blue	103.496	Ubiquitin carboxyl-terminal hydrolase isozyme L1 [Collichthys lucidus]
Soc08G002350	RNF5	RNF5	blue	28.4914	E3 ubiquitin-protein ligase RNF5 [Larimichthys crocea]
Soc13G003460	sumo3l	sumo3a	blue	17.5324	small ubiquitin-related modifier 3 [Larimichthys crocea]
Soc14G000860	NPLOC4	nploc4	blue	24.452	nuclear protein localization protein 4 homolog [Larimichthys crocea]
Soc14G005580	STUB1	stub1	blue	13.8173	PREDICTED: E3 ubiquitin-protein ligase CHIP [Stegastes partitus]
Soc12G004530	PRKACA	prkacaa	blue	13.3549	cAMP-dependent protein kinase catalytic subunit alpha isoform X1 [Anabas testudineus]
Soc01G002390	TAF7	taf7	blue	36.6102	transcription initiation factor TFIID subunit 7-like [Larimichthys crocea]
Soc18G005350	TKT	TKT	blue	37.4852	Transketolase [Larimichthys crocea]
Soc19G009770	Pdhb	pdhb	blue	33.5888	pyruvate dehydrogenase E1 component subunit beta, mitochondrial [Sparus aurata]
Soc07G007600	MDH1	mdh1aa	blue	34.5286	malate dehydrogenase, cytoplasmic [Larimichthys crocea]
Soc10G000230	ENO3	eno3	blue	15.3047	beta-enolase [Larimichthys crocea]
Soc21G003920	tmed10	tmed10	blue	11.443	transmembrane emp24 domain-containing protein 10 [Sphaeramia orbicularis]
Soc22G006050	nipsnap2	gbas	blue	11.8192	protein NipSnap homolog 2 [Larimichthys crocea]
Soc17G001820	VAMP4	vamp4	blue	37.603	vesicle-associated membrane protein 4 isoform X1 [Larimichthys crocea]
Soc15G002960	ttc37	TTC37	blue	22.039	tetratricopeptide repeat protein 37 [Larimichthys crocea]
Soc12G009580	RPL3	rpl3	blue	52.905	60S ribosomal protein L3 [Larimichthys crocea]
Soc24G005500	rpl18a	rpl18a	blue	2.82566	60S ribosomal protein L18a isoform X2 [Sphaeramia orbicularis]
Soc21G003580	rps12	rps12	blue	57.6108	40S ribosomal protein S12 [Larimichthys crocea]
Soc16G007200	rps28	rps28	blue	10.008	40S ribosomal protein S28 [Xiphophorus maculatus]
Soc13G000250	PSMA3	psma3	blue	41.8244	proteasome subunit alpha type-3 [Sparus aurata]
Soc19G010850	uqcc1	uqcc1	blue	29.4882	Ubiquinol-cytochrome-c reductase complex assembly factor 1 [Collichthys lucidus]
Soc23G009210	Idh3a	idh3a	blue	3.40527	isocitrate dehydrogenase [NAD] subunit alpha, mitochondrial-like isoform X1 [Larimichthys crocea]
Soc05G007760	acat1	acat1	blue	69.8112	Acetyl-CoA acetyltransferase, mitochondrial [Collichthys lucidus]
Soc17G009470	SCP2	scp2a	blue	63.0705	non-specific lipid-transfer protein-like [Larimichthys crocea]
Soc04G000330	ECI2	zgc:92030	blue	18.4748	enoyl-CoA delta isomerase 2, mitochondrial [Sparus aurata]
Soc17G004440	HMG20B	hmg20b	blue	8.19267	SWI/SNF-related matrix-associated actin-dependent regulator of chromatin subfamily E member 1-related isoform X1 [Larimichthys crocea]
Soc17G000350	Stx6	stx6	blue	126.747	syntaxin-6 [Larimichthys crocea]
Soc15G007040	ykt6	ykt6	blue	12.925	synaptobrevin homolog YKT6 [Larimichthys crocea]
Soc23G005970	tdrd3	tdrd3	blue	13.3382	tudor domain-containing protein 3 isoform X1 [Larimichthys crocea]
Soc09G001210	CCNG2	ccng2	blue	51.7152	Cyclin-G2 [Larimichthys crocea]
Soc13G001540	RTF1	rtf1	blue	5.17824	RNA polymerase-associated protein RTF1 homolog [Larimichthys crocea]
Soc14G006320	PRKAR1A	prkar1aa	blue	17.7549	cAMP-dependent protein kinase type I-alpha regulatory subunit isoform X1 [Oryzias melastigma]
Soc18G006920	GSTM3	gstm3	blue	11.7013	glutathione S-transferase Mu 3-like isoform X2 [Larimichthys crocea]
Soc07G000400	Cdh1	cdh1	blue	172.258	B-cadherin [Larimichthys crocea]
Soc08G007400	Gsk3a	gsk3ab	blue	8.4395	glycogen synthase kinase-3 beta-like [Labrus bergylta]
Soc07G008480	Prkn	park2	blue	6.0103	E3 ubiquitin-protein ligase parkin isoform X3 [Monopterus albus]
Soc17G001520	EXOC2	exoc2	blue	21.609	exocyst complex component 2 isoform X1 [Larimichthys crocea]
Soc20G005720	arnt	arnt	blue	47.0721	aryl hydrocarbon receptor nuclear translocator isoform X1 [Larimichthys crocea]
Soc08G005650	thrb	thrb	blue	6.88708	thyroid hormone receptor b long isoform [Sciaenops ocellatus]
Soc02G006520	atf4	atf4b1	blue	28.9228	Cyclic AMP-dependent transcription factor ATF-4 [Collichthys lucidus]
Soc01G004170	Fbxw11	fbxw11b	blue	36.2598	F-box/WD repeat-containing protein 11 isoform X1 [Sander lucioperca]
Soc02G010920	keap1b	keap1b	blue	6.27392	kelch-like ECH-associated protein 1 [Larimichthys crocea]
Soc18G009820	BCL2L1	bcl2l1	blue	148.732	PREDICTED: bcl-2-like protein 1 [Lates calcarifer]
Soc18G003270	uba3	uba3	blue	35.6616	NEDD8-activating enzyme E1 catalytic subunit [Larimichthys crocea]
Soc23G000210	Fadd	fadd	blue	27.8216	FAS-associated death domain protein [Larimichthys crocea]
Soc02G008620	G3BP2	g3bp2	blue	40.5115	ras GTPase-activating protein-binding protein 2 isoform X2 [Larimichthys crocea]
Soc15G009530	TIA1	tia1	blue	25.0396	nucleolysin TIA-1 [Larimichthys crocea]
Soc16G004210	ROCK1	rock1	blue	6.25656	rho-associated protein kinase 1 isoform X1 [Larimichthys crocea]
Soc04G006250	prmt6	prmt6	blue	23.5059	Protein arginine N-methyltransferase 6 [Dicentrarchus labrax]
Soc13G001020	Eif5	eif5	blue	7.71502	eukaryotic translation initiation factor 5 [Sparus aurata]
Soc17G006060	use1	use1	blue	3.38248	vesicle transport protein USE1 [Larimichthys crocea]
Soc13G001630	med6	med6	blue	12.4754	Mediator of RNA polymerase II transcription subunit 6 Mediator complex subunit 6 [Larimichthys crocea]
MSTRG.22155	gtf2a2	gtf2a2	blue	20.3873	PREDICTED: transcription initiation factor IIA subunit 2 [Stegastes partitus]
Soc13G001260	Numb	numb	blue	11.378	protein numb homolog isoform X1 [Larimichthys crocea]
Soc19G003380	UBE2J2	ube2j2	blue	5.30873	ubiquitin-conjugating enzyme E2 J2 isoform X1 [Larimichthys crocea]
Soc23G004610	Ubl7	ubl7b	blue	21.4995	ubiquitin-like protein 7 isoform X1 [Larimichthys crocea]
Soc13G007200	Mgst3	mgst3	blue	6.80134	microsomal glutathione S-transferase 3-like [Labrus bergylta]
Soc04G004570	POLR1D	polr1d	blue	2.59668	protein POLR1D isoform X1 [Larimichthys crocea]
Soc16G008300	PRDX1	prdx1	blue	34.7276	peroxiredoxin-1 [Larimichthys crocea]
Soc17G008180	pla2g4a	pla2g4a	blue	171.658	cytosolic phospholipase A2 isoform X1 [Larimichthys crocea]

## Sheet: Blue
Gene	Symbol	moduleColors	All.kWithin	Description
Soc02G008340	EDNRA	blue	189.781	endothelin-1 receptor [Larimichthys crocea]
Soc05G003230	PPP2CA	blue	187.137	serine/threonine-protein phosphatase 2A catalytic subunit alpha isoform [Larimichthys crocea]
Soc13G007050	Gjb4	blue	185.163	gap junction beta-4 protein [Larimichthys crocea]
Soc23G004030	--	blue	181.923	Interleukin-4 receptor subunit alpha [Collichthys lucidus]
Soc08G002750	Trib1	blue	180.475	tribbles homolog 1 [Larimichthys crocea]
Soc07G004490	--	blue	180.386	transmembrane protein 150A [Larimichthys crocea]
Soc15G006970	ITGA2	blue	179.409	integrin alpha-2 [Larimichthys crocea]
Soc16G004960	DSP	blue	178.325	desmoplakin isoform X1 [Larimichthys crocea]
Soc03G004370	RBMS1	blue	177.622	RNA-binding motif, single-stranded-interacting protein 1 [Larimichthys crocea]
Soc22G003710	Trim25	blue	177.151	tripartite motif-containing protein 16 [Larimichthys crocea]
Soc01G002620	STARD10	blue	176.839	START domain-containing protein 10 [Larimichthys crocea]
Soc16G005000	Dsc2	blue	175.981	desmocollin-2 [Larimichthys crocea]
Soc09G006920	F2rl1	blue	175.898	Proteinase-activated receptor 2 [Larimichthys crocea]
Soc24G000090	LEMD3	blue	175.74	inner nuclear membrane protein Man1 [Larimichthys crocea]
Soc01G002570	sox3	blue	175.647	transcription factor Sox-3 [Fundulus heteroclitus]
Soc08G006830	STYK1	blue	175.483	Tyrosine-protein kinase STYK1 [Larimichthys crocea]
Soc12G008980	EMP2	blue	175.448	peripheral myelin protein 22-like [Cottoperca gobio]
Soc05G002510	Adgrg2	blue	175.423	adhesion G-protein coupled receptor G2-like isoform X3 [Larimichthys crocea]
Soc22G003750	Pcsk7	blue	174.28	Proprotein convertase subtilisin/kexin type 7 [Collichthys lucidus]
Soc07G000400	Cdh1	blue	172.258	B-cadherin [Larimichthys crocea]
Soc17G008180	pla2g4a	blue	171.658	cytosolic phospholipase A2 isoform X1 [Larimichthys crocea]
Soc15G009760	pptc7	blue	170.907	protein phosphatase PTC7 homolog [Larimichthys crocea]
Soc05G006520	cldn7a	blue	170.218	claudin-7 [Larimichthys crocea]
Soc23G002620	NEDD4L	blue	170.037	E3 ubiquitin-protein ligase NEDD4 isoform X2 [Larimichthys crocea]
Soc13G001440	arg2-a	blue	169.869	arginase-2, mitochondrial [Larimichthys crocea]
Soc13G007040	GJB3	blue	169.675	gap junction beta-3 protein [Larimichthys crocea]
Soc11G003160	VEGFC	blue	169.655	vascular endothelial growth factor C [Larimichthys crocea]
Soc18G010290	NINJ1	blue	169.476	Ninjurin-1 Nerve injury-induced protein 1 [Larimichthys crocea]
Soc08G001900	Ciart	blue	168.936	Circadian-associated transcriptional repressor ChIP-derived repressor of network oscillator [Larimichthys crocea]
Soc23G003140	Ppp1r3e	blue	168.542	protein phosphatase 1 regulatory subunit 3E [Larimichthys crocea]
Soc07G005200	DKK1	blue	168.434	dickkopf-related protein 1 [Larimichthys crocea]
Soc21G001940	ism2	blue	168.318	isthmin-2 [Larimichthys crocea]
Soc20G003910	MACC1	blue	167.626	metastasis-associated in colon cancer protein 1 isoform X2 [Larimichthys crocea]
Soc10G000560	Sgms2	blue	166.996	phosphatidylcholine:ceramide cholinephosphotransferase 2 [Larimichthys crocea]
Soc13G004170	--	blue	165.973	noncompact myelin-associated protein [Larimichthys crocea]
Soc08G004300	GSDME	blue	165.812	Oxysterol-binding protein-related protein 3 [Larimichthys crocea]
Soc06G010370	hsd17b12a	blue	165.648	PREDICTED: very-long-chain 3-oxoacyl-CoA reductase-A-like [Pundamilia nyererei]
Soc15G001190	Cxadr	blue	165.567	Coxsackievirus and adenovirus receptor -like protein [Collichthys lucidus]
Soc14G004360	SOCS3	blue	165.504	suppressor of cytokine signaling 3b [Miichthys miiuy]
Soc15G010150	--	blue	165.306	lymphotoxin-alpha isoform X1 [Larimichthys crocea]
Soc17G001130	RGS4	blue	165.074	Regulator of G-protein signaling 4 [Larimichthys crocea]
Soc17G006310	P3h2	blue	164.773	Prolyl 3-hydroxylase 2 [Larimichthys crocea]
Soc01G006970	Sh2d4b	blue	164.555	SH2 domain-containing protein 4A [Larimichthys crocea]
Soc03G004230	GALNT3	blue	164.418	polypeptide N-acetylgalactosaminyltransferase 3 [Larimichthys crocea]
Soc08G006840	Phc1	blue	164.204	Polyhomeotic-like protein 1 [Takifugu flavidus]
Soc19G008010	ptgis	blue	164.138	prostacyclin synthase [Larimichthys crocea]
Soc16G005390	ELOVL1	blue	163.626	elongation of very long chain fatty acids 1 [Sciaenops ocellatus]
Soc04G007260	F3	blue	163.524	Tissue factor [Collichthys lucidus]
Soc15G005500	ELOVL7	blue	163.451	Elongation of very long chain fatty acids protein 7 [Larimichthys crocea]
Soc22G004280	FAM118B	blue	163.35	PREDICTED: protein FAM118B isoform X1 [Stegastes partitus]
Soc07G004620	SEMA4G	blue	163.217	Semaphorin-4G Precursor [Larimichthys crocea]
Soc17G005610	TAX1BP3	blue	162.977	tax1-binding protein 3 [Larimichthys crocea]
Soc08G002640	ankib1	blue	162.679	ankyrin repeat and IBR domain-containing protein 1 isoform X1 [Larimichthys crocea]
Soc15G002110	Gfpt1	blue	162.438	glutamine--fructose-6-phosphate aminotransferase [isomerizing] 1 [Larimichthys crocea]
Soc07G001830	Pdlim1	blue	162.043	PDZ and LIM domain protein 1 [Larimichthys crocea]
Soc23G009480	CEBPG	blue	162.01	CCAAT/enhancer-binding protein gamma [Oreochromis aureus]
Soc09G004080	Pdlim5	blue	161.77	PDZ and LIM domain protein 5 isoform X1 [Larimichthys crocea]
MSTRG.21875	ILDR1	blue	161.617	immunoglobulin-like domain-containing receptor 1 [Seriola dumerili]
Soc17G003700	--	blue	160.146	flocculation protein FLO11 [Larimichthys crocea]
Soc17G002190	TGM1	blue	159.553	Protein-glutamine gamma-glutamyltransferase K [Larimichthys crocea]
Soc02G002270	RGL1	blue	159.549	ral guanine nucleotide dissociation stimulator-like 3 isoform X1 [Larimichthys crocea]
Soc19G006470	--	blue	159.5	tumor necrosis factor receptor superfamily member 5 [Larimichthys crocea]
Soc08G004800	SNRK	blue	159.327	SNF-related serine/threonine-protein kinase [Collichthys lucidus]
Soc20G006020	Cdc42ep5	blue	159.308	cdc42 effector protein 5 [Larimichthys crocea]
MSTRG.4137	--	blue	159.029	adhesion G-protein coupled receptor G2-like isoform X3 [Larimichthys crocea]
Soc12G008460	CBX7	blue	158.635	Chromobox protein-like protein 7 [Larimichthys crocea]
Soc09G001030	--	blue	158.398	leukemia inhibitory factor receptor isoform X1 [Larimichthys crocea]
Soc19G005850	IFFO2	blue	158.227	intermediate filament family orphan 2 isoform X2 [Larimichthys crocea]
Soc08G006220	Rgs1	blue	158.087	regulator of G-protein signaling 8 [Larimichthys crocea]
Soc15G004110	TRPV4	blue	157.901	transient receptor potential cation channel subfamily V member 4 [Larimichthys crocea]
Soc21G004980	MYCN	blue	156.756	N-myc proto-oncogene protein isoform X1 [Larimichthys crocea]
Soc06G002800	mdh	blue	156.172	malate dehydrogenase [Liparis tanakae]
Soc09G008590	--	blue	155.36	G2 M phase-specific E3 ubiquitin- ligase-like protein [Labeo rohita]
Soc22G002880	Usp2	blue	155.286	ubiquitin carboxyl-terminal hydrolase 2 isoform X1 [Larimichthys crocea]
Soc20G008740	lmna	blue	154.992	Lamin-A Precursor [Larimichthys crocea]
Soc06G004620	PKP3	blue	154.313	plakophilin-3 isoform X1 [Larimichthys crocea]
Soc02G005810	--	blue	153.966	neuroblast differentiation-associated protein AHNAK-like [Sander lucioperca]
MSTRG.3377	--	blue	153.481	HERV-H LTR-associating protein 2 [Collichthys lucidus]
Soc22G005780	Abhd15	blue	153.013	protein ABHD15 [Larimichthys crocea]
Soc12G001000	dlx3b	blue	152.909	homeobox protein Dlx3b [Larimichthys crocea]
Soc14G001090	GRB7	blue	152.51	Growth factor receptor-bound protein 7 B47 [Collichthys lucidus]
Soc22G003850	Mpzl3	blue	151.809	myelin protein zero-like protein 3 [Sparus aurata]
Soc16G005560	PLK3	blue	151.545	serine/threonine-protein kinase PLK3 [Larimichthys crocea]
Soc17G002140	LCP2	blue	151.505	cathepsin L1 [Larimichthys crocea]
Soc11G001870	MAP4K4	blue	151.5	PREDICTED: mitogen-activated protein kinase kinase kinase kinase 4 isoform X4 [Stegastes partitus]
Soc03G006900	calcrl	blue	151.394	calcitonin gene-related peptide type 1 receptor [Larimichthys crocea]
Soc08G004040	--	blue	151.114	Proline-rich protein 15-like protein [Collichthys lucidus]
Soc22G003420	PER2	blue	150.544	Period circadian protein-like protein 2 [Larimichthys crocea]
Soc05G003850	crk	blue	150.418	adapter molecule crk [Larimichthys crocea]
Soc16G008450	Pde4b	blue	150.252	cAMP-specific 3',5'-cyclic phosphodiesterase 4B isoform X2 [Larimichthys crocea]
Soc20G001450	TPBG	blue	149.847	trophoblast glycoprotein [Larimichthys crocea]
Soc09G003830	mtfp1	blue	149.505	Mitochondrial fission process protein 1 [Collichthys lucidus]
Soc08G005450	Edn2	blue	149.343	endothelin-2-like [Larimichthys crocea]
Soc07G003230	AGPAT4	blue	149.307	1-acyl-sn-glycerol-3-phosphate acyltransferase delta [Collichthys lucidus]
Soc10G006710	ING2	blue	149.29	inhibitor of growth protein 2 [Larimichthys crocea]
Soc18G001900	Plekhg5	blue	149.111	pleckstrin homology domain-containing family G member 5 isoform X3 [Larimichthys crocea]
Soc15G001520	TRPM6	blue	149.091	transient receptor potential cation channel subfamily M member 7-like isoform X2 [Sparus aurata]
Soc06G005640	--	blue	148.844	pro-neuregulin-4, membrane-bound isoform [Larimichthys crocea]
Soc18G009820	BCL2L1	blue	148.732	PREDICTED: bcl-2-like protein 1 [Lates calcarifer]
Soc15G010500	PIP5KL1	blue	148.551	phosphatidylinositol 4-phosphate 5-kinase-like protein 1 isoform X1 [Larimichthys crocea]
Soc18G003960	DUSP7	blue	148.518	dual specificity protein phosphatase 7-like [Seriola dumerili]
Soc07G006220	PERP	blue	148.176	p53 apoptosis effector related to PMP-22 [Scleropages formosus]
Soc24G003600	Fut9	blue	148.106	alpha-(1,3)-fucosyltransferase 9-like [Larimichthys crocea]
Soc20G001640	rft2	blue	148.015	riboflavin transporter 2-like [Larimichthys crocea]
Soc21G000640	EPHA7	blue	147.593	ephrin type-A receptor 7 isoform X2 [Larimichthys crocea]
Soc06G003600	TASOR2	blue	147.34	protein FAM208B [Seriola lalandi dorsalis]
MSTRG.15288	--	blue	146.176	QRICH2, partial [Cricetulus griseus]
Soc04G002100	RNF152	blue	145.903	RING finger protein 152 [Dicentrarchus labrax]
Soc22G009020	FHDC1	blue	144.944	FH2 domain-containing protein 1 [Larimichthys crocea]
Soc14G001220	SOST	blue	144.918	sclerostin [Archocentrus centrarchus]
Soc09G003340	Klf4	blue	144.848	Krueppel-like factor 4 isoform X1 [Larimichthys crocea]
Soc03G001640	mid1ip1b	blue	144.76	mid1-interacting protein 1-B [Larimichthys crocea]
Soc23G003490	HK1	blue	144.653	hexokinase-1 [Larimichthys crocea]
Soc23G004040	--	blue	144.403	Interleukin-4 receptor subunit alpha [Collichthys lucidus]
Soc10G006090	--	blue	144.212	interleukin-13 receptor subunit alpha-1-like [Cottoperca gobio]
Soc02G003750	Plpp3	blue	144.109	Phospholipid phosphatase 3 [Collichthys lucidus]
Soc21G005040	PRDM1	blue	143.135	PR domain zinc finger protein 1 isoform X1 [Larimichthys crocea]
Soc18G004390	Ptprv	blue	142.983	Receptor-type tyrosine-protein phosphatase V [Larimichthys crocea]
Soc17G002540	SLAIN2	blue	141.476	SLAIN motif-containing protein 2 isoform X3 [Larimichthys crocea]
Soc04G002550	arhgap21	blue	141.297	rho GTPase-activating protein 21 isoform X3 [Larimichthys crocea]
Soc03G006580	gjc1	blue	141.184	gap junction gamma-1 protein-like [Sander lucioperca]
Soc11G002040	Abi2	blue	141.18	abl interactor 2 isoform X7 [Larimichthys crocea]
Soc15G003310	ARRDC3	blue	141.102	arrestin domain-containing protein 3 isoform X3 [Larimichthys crocea]
Soc20G007780	Zc3h12a	blue	140.924	ribonuclease ZC3H12A [Larimichthys crocea]
Soc15G003130	Aqp3	blue	140.756	Aquaporin-3 [Trichinella sp. T6]
Soc09G006090	PTGES	blue	140.019	Prostaglandin E synthase [Collichthys lucidus]
Soc13G003190	isyna1-a	blue	140.005	Inositol-3-phosphate synthase 1-A [Larimichthys crocea]
Soc14G001440	SNX11	blue	139.989	sorting nexin-11 [Larimichthys crocea]
Soc10G003150	--	blue	139.984	growth-regulated alpha protein [Larimichthys crocea]
Soc06G005550	GCNT3	blue	139.797	beta-1,3-galactosyl-O-glycosyl-glycoprotein beta-1,6-N-acetylglucosaminyltransferase 3 [Larimichthys crocea]
Soc02G009520	--	blue	139.433	period circadian protein homolog 2-like [Sparus aurata]
Soc02G004760	rhbdf2	blue	139.027	inactive rhomboid protein 2 isoform X1 [Larimichthys crocea]
Soc20G003620	St14	blue	138.104	suppressor of tumorigenicity 14 protein homolog [Larimichthys crocea]
Soc05G002840	SPRY4	blue	137.937	protein sprouty homolog 4 [Larimichthys crocea]
Soc11G003410	HDAC4	blue	137.531	histone deacetylase 4 isoform X1 [Larimichthys crocea]
Soc18G008910	MIB2	blue	137.123	E3 ubiquitin-protein ligase MIB2 isoform X2 [Larimichthys crocea]
Soc21G004620	AKAP12	blue	136.886	A-kinase anchor protein 12 isoform X1 [Larimichthys crocea]
Soc05G005530	Sra1	blue	136.481	steroid receptor RNA activator 1 isoform X2 [Larimichthys crocea]
Soc02G009800	--	blue	135.924	ciliary neurotrophic factor [Oryzias latipes]
Soc14G007110	KCTD5	blue	135.243	BTB/POZ domain-containing protein KCTD5 [Collichthys lucidus]
Soc12G003790	rhbdf1	blue	134.509	inactive rhomboid protein 1 isoform X1 [Larimichthys crocea]
Soc11G002180	bzw1a	blue	134.463	basic leucine zipper and W2 domain-containing protein 1-A isoform X1 [Larimichthys crocea]
Soc20G008290	AGO3	blue	134.136	protein argonaute-3 isoform X1 [Larimichthys crocea]
Soc08G008290	LTBR	blue	133.812	tumor necrosis factor receptor superfamily member 6B [Larimichthys crocea]
Soc23G006590	TMOD3	blue	133.279	tropomodulin-2 [Larimichthys crocea]
Soc17G001880	TMED5	blue	132.92	Transmembrane emp24 domain-containing protein 5 p24 family protein gamma 2 [Larimichthys crocea]
Soc14G007990	Abcc3	blue	132.736	canalicular multispecific organic anion transporter 2 isoform X2 [Larimichthys crocea]
Soc13G003400	Senp2	blue	132.591	Sentrin-specific protease 2 [Larimichthys crocea]
Soc19G000300	LAMB3	blue	132.244	laminin subunit beta-3 [Larimichthys crocea]
Soc09G003720	Bspry	blue	132.1	B box and SPRY domain-containing protein [Larimichthys crocea]
Soc16G002470	--	blue	131.767	Protein Largen [Collichthys lucidus]
Soc06G002720	--	blue	131.74	interleukin 17C [Miichthys miiuy]
Soc22G009360	Apbb1	blue	130.786	amyloid-beta A4 precursor protein-binding family B member 1 isoform X2 [Larimichthys crocea]
Soc20G002430	GRB10	blue	130.556	Growth factor receptor-bound protein 10 [Larimichthys crocea]
Soc15G005920	WSB2	blue	130.289	WD repeat and SOCS box-containing protein 2 [Larimichthys crocea]
Soc08G005100	KPNA6	blue	129.288	Importin subunit alpha-7 [Collichthys lucidus]
Soc06G006450	--	blue	129.14	RNA-binding protein 28 [Collichthys lucidus]
Soc12G010320	TMEM100	blue	128.712	transmembrane protein 100 [Larimichthys crocea]
Soc17G004800	ABHD17A	blue	128.671	alpha/beta hydrolase domain-containing protein 17A [Larimichthys crocea]
Soc02G003800	--	blue	128.234	protein Niban 1-like isoform X1 [Sander lucioperca]
Soc15G002940	ARRDC3	blue	128.094	PREDICTED: arrestin domain-containing protein 3 isoform X1 [Stegastes partitus]
Soc19G009970	Angpt1	blue	127.942	angiopoietin-1 isoform X1 [Larimichthys crocea]
Soc20G009930	SCAP	blue	127.621	sterol regulatory element-binding protein cleavage-activating protein isoform X1 [Larimichthys crocea]
Soc17G000350	Stx6	blue	126.747	syntaxin-6 [Larimichthys crocea]
Soc12G000550	Nfil3	blue	126.052	nuclear factor interleukin-3-regulated protein [Larimichthys crocea]
MSTRG.8201	--	blue	125.28	hypothetical protein EXN66_Car017601 [Channa argus]
MSTRG.1871	--	blue	124.375	prostate collagen triple helix protein [Sander lucioperca]
Soc05G001040	Taok1	blue	123.402	serine/threonine-protein kinase TAO1 isoform X2 [Larimichthys crocea]
Soc06G001800	ldhd	blue	123.394	probable D-lactate dehydrogenase, mitochondrial [Larimichthys crocea]
Soc06G005870	Sema4b	blue	123	Semaphorin-4B Semaphorin-C [Larimichthys crocea]
Soc16G004570	Cebpd	blue	122.158	CCAAT/enhancer-binding protein delta [Larimichthys crocea]
Soc16G003320	DAPK3	blue	121.648	Death-associated protein kinase 3 [Collichthys lucidus]
Soc15G007460	slc23a2	blue	120.171	solute carrier family 23 member 2 isoform X1 [Larimichthys crocea]
Soc08G008640	LRP12	blue	120.017	low-density lipoprotein receptor-related protein 12 [Larimichthys crocea]
Soc05G008060	CAPNS1	blue	120.01	Calpain small subunit 1 [Collichthys lucidus]
Soc09G001790	Man1b1	blue	117.247	endoplasmic reticulum mannosyl-oligosaccharide 1,2-alpha-mannosidase [Larimichthys crocea]
Soc03G006200	Lypd1	blue	117	ly6/PLAUR domain-containing protein 1 [Larimichthys crocea]
Soc05G007780	MMP13	blue	116.472	collagenase 3 [Larimichthys crocea]
Soc18G009110	Rnf223	blue	116.4	RING finger protein 223 [Larimichthys crocea]
Soc15G003500	KIF2A	blue	115.736	kinesin-like protein KIF2A isoform X1 [Larimichthys crocea]
Soc14G003760	Pstk	blue	115.458	L-seryl-tRNA(Sec) kinase [Larimichthys crocea]
Soc18G002510	TMEM189	blue	114.217	Transmembrane protein 189 [Collichthys lucidus]
Soc10G001900	KLHL33	blue	114.154	kelch-like protein 33 [Larimichthys crocea]
Soc13G006190	THBS1	blue	113.111	thrombospondin-1 [Larimichthys crocea]
Soc09G007840	Arrdc3	blue	111.859	arrestin domain-containing protein 3 isoform X1 [Larimichthys crocea]
Soc10G005280	yvgN	blue	111.583	glyoxal reductase-like [Etheostoma spectabile]
MSTRG.16532	--	blue	111.449	mucin-2-like [Mastacembelus armatus]
Soc03G008970	coq10b	blue	108.473	coenzyme Q-binding protein COQ10 homolog B, mitochondrial [Larimichthys crocea]
Soc19G010960	DAG1	blue	107.404	dystroglycan [Larimichthys crocea]
Soc01G006020	Cpeb4	blue	107.218	cytoplasmic polyadenylation element-binding protein 4 isoform X1 [Larimichthys crocea]
Soc22G001960	CLDN4	blue	106.428	Claudin-4 [Larimichthys crocea]
Soc03G009000	MOB4	blue	106.38	MOB-like protein phocein isoform X1 [Larimichthys crocea]
Soc06G001770	ANPEP	blue	106.069	Aminopeptidase N [Larimichthys crocea]
Soc22G005570	RELT	blue	105.553	Tumor necrosis factor receptor superfamily member 19L [Larimichthys crocea]
Soc07G003400	RAB23	blue	105.272	ras-related protein Rab-23 [Larimichthys crocea]
Soc02G012300	CAPN2	blue	103.736	calpain-2 catalytic subunit [Larimichthys crocea]
Soc02G008140	UCHL1	blue	103.496	Ubiquitin carboxyl-terminal hydrolase isozyme L1 [Collichthys lucidus]
Soc17G008570	CCN1	blue	103.483	protein CYR61 [Larimichthys crocea]
Soc17G008110	acsbg2	blue	103.349	long-chain-fatty-acid--CoA ligase ACSBG2 isoform X1 [Larimichthys crocea]
Soc06G002810	CDKN1C	blue	102.225	Cyclin-dependent kinase inhibitor 1C [Collichthys lucidus]
Soc09G003490	Gpsm1	blue	102.113	G-protein-signaling modulator 1 [Larimichthys crocea]
Soc19G005480	DDIT3	blue	102.016	DNA damage-inducible transcript 3 protein [Larimichthys crocea]
Soc21G002470	CIPC	blue	101.246	Vascular endothelial growth factor A [Collichthys lucidus]
Soc12G009130	smurf2	blue	100.804	E3 ubiquitin-protein ligase SMURF2 isoform X2 [Larimichthys crocea]
Soc22G004140	HSPA13	blue	100.284	heat shock 70 kDa protein 13 [Larimichthys crocea]
Soc10G001910	SLC12A3	blue	99.5863	Solute carrier family 12 member 3 Na-Cl cotransporter [Larimichthys crocea]
Soc03G000120	ESD	blue	98.9716	S-formylglutathione hydrolase [Larimichthys crocea]
Soc18G002590	CABLES2	blue	97.7595	CDK5 and ABL1 enzyme substrate 2 Interactor with CDK3 2 [Larimichthys crocea]
Soc23G006140	RBMS1	blue	97.32	RNA-binding motif, single-stranded-interacting protein 1-like isoform X2 [Larimichthys crocea]
Soc11G002650	Etv5	blue	97.1208	ETS translocation variant 5 isoform X2 [Larimichthys crocea]
Soc17G003550	JUN	blue	96.9836	Transcription factor AP-1 [Collichthys lucidus]
Soc15G007390	plpp5	blue	96.9271	Phospholipid phosphatase 5 [Collichthys lucidus]
Soc19G010070	Pigu	blue	95.9039	Phosphatidylinositol glycan anchor biosynthesis class U protein [Collichthys lucidus]
MSTRG.8989	--	blue	95.4196	transmembrane 4 L6 family member 5-like protein [Labeo rohita]
Soc18G008500	rad54l2	blue	95.1575	helicase ARIP4 isoform X1 [Larimichthys crocea]
Soc15G004610	MAT2A	blue	95.0261	S-adenosylmethionine synthase [Larimichthys crocea]
Soc21G003680	sox7	blue	94.7519	transcription factor SOX-7 [Larimichthys crocea]
Soc05G009450	ARHGAP31	blue	94.0704	rho GTPase-activating protein 31 [Larimichthys crocea]
Soc05G005920	Thoc2	blue	94.0218	THO complex subunit 2 isoform X1 [Larimichthys crocea]
Soc17G005190	rxrgb	blue	93.2943	retinoic acid receptor RXR-gamma-B isoform X2 [Larimichthys crocea]
Soc22G005100	RASA2	blue	93.2755	PREDICTED: ras GTPase-activating protein 2 [Lates calcarifer]
Soc02G001070	Tns4	blue	93.24	tensin-4 [Larimichthys crocea]
Soc09G001440	SH3BP2	blue	93.0551	SH3 domain-binding protein 2 [Collichthys lucidus]
Soc22G001240	RSF1	blue	92.7335	remodeling and spacing factor 1 isoform X1 [Larimichthys crocea]
Soc04G003240	YAE1	blue	91.8717	protein YAE1 homolog [Larimichthys crocea]
Soc23G005250	cyp1a1	blue	91.2976	cytochrome P4501A [Micropogonias undulatus]
Soc05G006000	Pafah1b2	blue	91.2891	platelet-activating factor acetylhydrolase IB subunit beta [Larimichthys crocea]
Soc10G001090	SKINT1	blue	90.6436	Myelin-oligodendrocyte glycoprotein [Collichthys lucidus]
Soc07G006270	HINT1	blue	90.2957	Histidine triad nucleotide-binding protein 1 [Larimichthys crocea]
Soc17G004200	ATP5F1D	blue	90.072	ATP synthase subunit delta, mitochondrial [Larimichthys crocea]
Soc20G001760	ZADH2	blue	89.7964	prostaglandin reductase 3 [Larimichthys crocea]
Soc14G004850	PAGR1	blue	89.5216	PAXIP1-associated glutamate-rich protein 1 [Larimichthys crocea]
MSTRG.22771	H1-2	blue	88.6177	histone H1-like, partial [Larimichthys crocea]
Soc04G000880	RPS6KA3	blue	88.1465	Ribosomal protein S6 kinase alpha-3 [Larimichthys crocea]
Soc06G007340	gdpgp1	blue	87.3717	GDP-D-glucose phosphorylase 1 [Larimichthys crocea]
Soc07G004550	tmem150a	blue	86.7223	transmembrane protein 150A [Larimichthys crocea]
Soc19G010530	COX6C	blue	86.5238	cytochrome c oxidase subunit 6C-1 [Seriola dumerili]
Soc05G009490	ZFY	blue	85.6545	zinc finger Y-chromosomal protein 1 isoform X1 [Larimichthys crocea]
Soc17G007890	NEK7	blue	85.0237	PREDICTED: serine/threonine-protein kinase Nek7 [Stegastes partitus]
Soc20G006480	Phc1	blue	83.9372	Polyhomeotic-like protein 1 [Larimichthys crocea]
Soc06G010500	MPI	blue	83.5132	mannose-6-phosphate isomerase [Larimichthys crocea]
Soc03G009340	MMADHC	blue	83.3487	Methylmalonic aciduria and homocystinuria type D protein, mitochondrial CblD [Larimichthys crocea]
Soc12G002680	ARL5B	blue	81.96	ADP-ribosylation factor-like protein 5B [Larimichthys crocea]
Soc19G002770	Ubap2	blue	81.796	ubiquitin-associated protein 2 [Larimichthys crocea]
Soc24G004010	kdm7a	blue	81.4266	Lysine-specific demethylase 7A [Larimichthys crocea]
Soc20G004130	OSBPL3	blue	80.7872	oxysterol-binding protein-related protein 3 isoform X3 [Larimichthys crocea]
MSTRG.12571	TRIM43B	blue	80.3417	E3 ubiquitin-protein ligase TRIM4 [Larimichthys crocea]
Soc08G000570	ext1b	blue	80.255	exostosin-1b [Larimichthys crocea]
Soc10G001450	Trim16	blue	79.4384	tripartite motif-containing protein 16-like [Larimichthys crocea]
Soc21G006280	ATP6V1D	blue	79.3228	V-type proton ATPase subunit D [Larimichthys crocea]
Soc14G001240	etv4	blue	79.311	ETS translocation variant 4 [Larimichthys crocea]
Soc14G006510	USP42	blue	78.9589	ubiquitin carboxyl-terminal hydrolase 42 [Larimichthys crocea]
Soc18G000950	--	blue	78.3266	-
Soc02G012280	CAPN2	blue	77.3274	calpain-2 catalytic subunit [Larimichthys crocea]
Soc04G004150	MAP3K3	blue	76.1715	mitogen-activated protein kinase kinase kinase 3 [Larimichthys crocea]
Soc20G003940	ANKRD28	blue	74.7161	serine/threonine-protein phosphatase 6 regulatory ankyrin repeat subunit A isoform X1 [Larimichthys crocea]
Soc10G000210	Slc25a11	blue	73.9218	mitochondrial 2-oxoglutarate/malate carrier protein isoform X1 [Sander lucioperca]
Soc03G002320	Me3	blue	73.2705	NADP-dependent malic enzyme, mitochondrial [Larimichthys crocea]
Soc07G003720	AP3M1	blue	72.5554	AP-3 complex subunit mu-1 isoform X2 [Larimichthys crocea]
Soc19G005420	R3HDM2	blue	71.9329	R3H domain-containing protein 2 isoform X9 [Larimichthys crocea]
Soc05G006030	RAB6A	blue	71.6264	ras-related protein Rab-6A isoform X2 [Larimichthys crocea]
Soc15G002890	RTKN	blue	71.0259	rhotekin isoform X1 [Larimichthys crocea]
Soc10G004090	--	blue	70.5721	olfactory receptor 2A25 [Larimichthys crocea]
Soc05G007760	acat1	blue	69.8112	Acetyl-CoA acetyltransferase, mitochondrial [Collichthys lucidus]
Soc07G005450	MGMT	blue	69.2687	methylated-DNA--protein-cysteine methyltransferase isoform X1 [Larimichthys crocea]
Soc20G009730	PRDM1	blue	69.1871	PR domain zinc finger protein 1 [Larimichthys crocea]
Soc13G005130	zfyve28	blue	68.4843	lateral signaling target protein 2 homolog isoform X1 [Larimichthys crocea]
MSTRG.12329	--	blue	68.4355	hypothetical protein D9C73_023603 [Collichthys lucidus]
MSTRG.22176	--	blue	68.1431	-
Soc19G010270	pmepa1	blue	68.1265	Protein TMEPAI [Collichthys lucidus]
Soc08G008210	Ndufb9	blue	67.4662	NADH dehydrogenase [ubiquinone] 1 beta subcomplex subunit 9 [Larimichthys crocea]
Soc21G003240	--	blue	67.2404	elastin-like [Gadus morhua]
Soc20G003060	PIGV	blue	66.5612	GPI mannosyltransferase 2 [Larimichthys crocea]
Soc04G001820	RPS6KA3	blue	66.468	ribosomal protein S6 kinase alpha-3 isoform X3 [Larimichthys crocea]
Soc06G010410	PDIA3	blue	66.1273	protein disulfide-isomerase A3 [Larimichthys crocea]
Soc04G001870	Bclaf3	blue	66.0579	BCLAF1 and THRAP3 family member 3 [Larimichthys crocea]
Soc20G002220	echdc1	blue	65.8073	ethylmalonyl-CoA decarboxylase [Larimichthys crocea]
Soc23G008120	ZDHHC13	blue	65.5151	palmitoyltransferase ZDHHC13 [Larimichthys crocea]
Soc13G007870	Spdya	blue	65.4071	speedy protein A isoform X1 [Larimichthys crocea]
Soc18G005710	--	blue	65.3794	PREDICTED: FAS-associated death domain protein-like [Stegastes partitus]
Soc20G008390	pnrc2	blue	64.9483	proline-rich nuclear receptor coactivator 2 [Larimichthys crocea]
Soc18G000590	NDRG3	blue	64.1076	PREDICTED: protein NDRG3-like isoform X3 [Lates calcarifer]
Soc19G003940	RBM12	blue	64.0767	copine-1 isoform X1 [Larimichthys crocea]
Soc16G005410	Thap4	blue	63.9225	THAP domain-containing protein 4 [Larimichthys crocea]
Soc08G002500	ptdss1	blue	63.8124	Phosphatidylserine synthase 1 [Larimichthys crocea]
Soc05G004370	Nsd1	blue	63.7474	histone-lysine N-methyltransferase, H3 lysine-36 and H4 lysine-20 specific [Larimichthys crocea]
Soc17G009470	SCP2	blue	63.0705	non-specific lipid-transfer protein-like [Larimichthys crocea]
Soc10G001590	ANAPC10	blue	62.701	anaphase-promoting complex subunit 10 isoform X1 [Sander lucioperca]
Soc01G002050	RPL39	blue	62.092	60S ribosomal protein L39 [Kryptolebias marmoratus]
Soc01G000130	magt1	blue	61.6987	magnesium transporter protein 1 isoform X1 [Larimichthys crocea]
Soc12G006850	LUC7L3	blue	61.1583	Luc7-like protein 3 [Collichthys lucidus]
Soc16G006820	Itga6	blue	61.1062	Integrin alpha-6 CD49 antigen-like family member F [Larimichthys crocea]
Soc13G003670	Stxbp6	blue	60.5207	syntaxin-binding protein 6 isoform X3 [Larimichthys crocea]
Soc03G001440	Kpna3	blue	60.31	importin subunit alpha-4 isoform X1 [Larimichthys crocea]
Soc06G010080	znf143	blue	59.4354	zinc finger protein 143 [Larimichthys crocea]
Soc10G006940	RAB1A	blue	59.4312	PREDICTED: ras-related protein Rab-1A-like [Stegastes partitus]
Soc07G006240	ARID5B	blue	59.0544	AT-rich interactive domain-containing protein 5B [Larimichthys crocea]
Soc09G001940	GTF3C5	blue	58.0259	General transcription factor 3C polypeptide 5 [Larimichthys crocea]
Soc24G001570	--	blue	57.6447	microtubule-associated protein futsch-like isoform X6 [Mastacembelus armatus]
Soc21G003580	rps12	blue	57.6108	40S ribosomal protein S12 [Larimichthys crocea]
Soc19G008470	RPS26	blue	57.3663	40S ribosomal protein S26 [Anabas testudineus]
Soc05G001640	Bach1	blue	57.355	Transcription regulator protein BACH1 BTB and CNC-like protein 1 [Larimichthys crocea]
Soc02G008310	ARHGAP10	blue	56.8023	rho GTPase-activating protein 10 isoform X1 [Larimichthys crocea]
Soc13G006840	TMEM30A	blue	56.4854	Filamin-A-interacting protein 1 [Collichthys lucidus]
Soc04G001500	Riok3	blue	56.4283	serine/threonine-protein kinase RIO3 isoform X2 [Larimichthys crocea]
Soc06G003640	Camk1d	blue	56.0607	calcium/calmodulin-dependent protein kinase type 1D [Larimichthys crocea]
Soc24G001400	PODXL	blue	55.7632	podocalyxin [Larimichthys crocea]
Soc16G003190	miga1	blue	55.3506	Mitoguardin 1 [Larimichthys crocea]
Soc08G001400	PRCC	blue	55.1373	proline-rich protein PRCC [Larimichthys crocea]
Soc21G000470	rmdn3	blue	55.0956	Regulator of microtubule dynamics protein 3 [Collichthys lucidus]
Soc17G005660	--	blue	54.6036	C-C motif chemokine 21 [Larimichthys crocea]
Soc01G008270	rest	blue	54.3021	RE1-silencing transcription factor isoform X1 [Larimichthys crocea]
Soc19G008950	SMUG1	blue	52.9071	Single-strand selective monofunctional uracil DNA glycosylase [Collichthys lucidus]
Soc12G009580	RPL3	blue	52.905	60S ribosomal protein L3 [Larimichthys crocea]
Soc09G000470	prrc1	blue	52.8789	protein PRRC1 [Larimichthys crocea]
Soc19G008970	Lima1	blue	52.5556	LIM domain and actin-binding protein 1 isoform X1 [Larimichthys crocea]
Soc17G008910	rpl36	blue	52.5527	PREDICTED: 60S ribosomal protein L36 [Nothobranchius furzeri]
Soc06G008770	zdhhc7	blue	52.4245	palmitoyltransferase ZDHHC7 isoform X1 [Larimichthys crocea]
Soc17G007410	SLC35E1	blue	52.3489	solute carrier family 35 member E1 isoform X2 [Larimichthys crocea]
Soc09G001210	CCNG2	blue	51.7152	Cyclin-G2 [Larimichthys crocea]
MSTRG.16265	--	blue	51.3975	-
Soc20G004830	Virma	blue	51.2811	protein virilizer homolog isoform X2 [Larimichthys crocea]
Soc04G004900	ncoa2	blue	50.8216	nuclear receptor coactivator 2 isoform X1 [Larimichthys crocea]
Soc03G005340	RANBP2	blue	50.4508	E3 SUMO-protein ligase RanBP2 isoform X2 [Larimichthys crocea]
Soc02G004060	SHOC2	blue	50.4333	leucine-rich repeat protein SHOC-2 [Larimichthys crocea]
Soc16G001590	lactb2	blue	50.3904	Endoribonuclease LACTB2 [Collichthys lucidus]
Soc02G007830	TNIP2	blue	50.1776	TNFAIP3-interacting protein 2 isoform X1 [Larimichthys crocea]
Soc15G006710	TARS1	blue	49.7274	threonine--tRNA ligase, cytoplasmic [Larimichthys crocea]
Soc19G004920	RAB22A	blue	48.9512	ras-related protein Rab-22A isoform X2 [Larimichthys crocea]
Soc01G003840	--	blue	47.7006	zinc finger protein 696 [Larimichthys crocea]
Soc11G001230	RND3	blue	47.5571	rho-related GTP-binding protein RhoE [Larimichthys crocea]
Soc18G000240	Hdac6	blue	47.4052	histone deacetylase 6 [Larimichthys crocea]
Soc20G010490	PIK3R4	blue	47.3945	phosphoinositide 3-kinase regulatory subunit 4 isoform X2 [Larimichthys crocea]
Soc24G000940	SLC38A4	blue	47.392	sodium-coupled neutral amino acid transporter 4 [Larimichthys crocea]
Soc20G005720	arnt	blue	47.0721	aryl hydrocarbon receptor nuclear translocator isoform X1 [Larimichthys crocea]
Soc17G001000	Pomgnt1	blue	46.3911	protein O-linked-mannose beta-1,2-N-acetylglucosaminyltransferase 1 [Larimichthys crocea]
Soc13G004690	iah1	blue	46.3878	isoamyl acetate-hydrolyzing esterase 1 homolog [Larimichthys crocea]
Soc22G000810	Acap2	blue	46.1626	arf-GAP with coiled-coil, ANK repeat and PH domain-containing protein 2 isoform X2 [Larimichthys crocea]
Soc02G001860	--	blue	46.1143	mucin-5AC-like [Anarrhichthys ocellatus]
Soc06G005840	RDH13	blue	45.4921	retinol dehydrogenase 11 isoform X1 [Larimichthys crocea]
Soc10G004570	Osbp	blue	44.7168	oxysterol-binding protein 1-like isoform X1 [Seriola lalandi dorsalis]
Soc20G009740	s100a1	blue	44.4067	S-100 protein alpha chain [Collichthys lucidus]
Soc18G010720	Nlrp6	blue	44.2876	NACHT, LRR and PYD domains-containing protein 12-like [Sparus aurata]
Soc09G000970	Lrsam1	blue	44.1701	E3 ubiquitin-protein ligase LRSAM1 [Larimichthys crocea]
Soc04G000660	--	blue	44.0909	NACHT, LRR and PYD domains-containing protein 1b allele 3 [Larimichthys crocea]
Soc20G005730	setdb1b	blue	44.0518	histone-lysine N-methyltransferase SETDB1 isoform X1 [Larimichthys crocea]
Soc04G006330	PRKDC	blue	44.0137	DNA-dependent protein kinase catalytic subunit isoform X1 [Larimichthys crocea]
Soc23G006090	BAZ2B	blue	43.6362	bromodomain adjacent to zinc finger domain protein 2B isoform X3 [Larimichthys crocea]
Soc08G003500	Rapgef5	blue	43.3271	Rap guanine nucleotide exchange factor 5 [Collichthys lucidus]
Soc03G007820	ccnyl1	blue	43.2477	Cyclin-Y-like protein 1 [Larimichthys crocea]
Soc13G004630	kidins220b	blue	43.1076	kinase D-interacting substrate of 220 kDa isoform X2 [Larimichthys crocea]
Soc13G009170	lamtor3	blue	43.1048	ragulator complex protein LAMTOR3 [Larimichthys crocea]
Soc13G005490	AP5M1	blue	43.0605	AP-5 complex subunit mu-1 Adaptor-related protein complex 5 subunit mu-1 [Larimichthys crocea]
Soc03G005540	PNKD	blue	42.8439	probable hydrolase PNKD [Larimichthys crocea]
Soc10G001460	Trim16	blue	42.5133	tripartite motif-containing protein 16-like [Larimichthys crocea]
Soc12G010670	SRRM2	blue	42.4979	serine/arginine repetitive matrix protein 2-like isoform X2 [Larimichthys crocea]
Soc10G001540	slc10a7	blue	41.8987	sodium/bile acid cotransporter 7 isoform X1 [Larimichthys crocea]
Soc13G000250	PSMA3	blue	41.8244	proteasome subunit alpha type-3 [Sparus aurata]
Soc10G005390	MARK2	blue	41.803	serine/threonine-protein kinase MARK2 isoform X9 [Larimichthys crocea]
Soc09G001220	Taf1c	blue	41.7153	TATA box-binding protein-associated factor RNA polymerase I subunit C [Larimichthys crocea]
Soc01G004960	C5orf24	blue	41.6515	UPF0461 protein C5orf24 homolog isoform X3 [Larimichthys crocea]
Soc13G004850	pcmt	blue	41.4343	protein-L-isoaspartate(D-aspartate) O-methyltransferase isoform X1 [Larimichthys crocea]
Soc04G007060	TGFBR1	blue	41.3799	TGF-beta receptor type-1 [Larimichthys crocea]
Soc12G003290	MYO10	blue	41.3084	pleckstrin homology domain-containing family H member 3 [Larimichthys crocea]
Soc02G005830	hyls-1	blue	41.2576	hydrolethalus syndrome protein 1 [Larimichthys crocea]
Soc24G000700	Cdc123	blue	41.184	cell division cycle protein 123 homolog [Larimichthys crocea]
MSTRG.22528	--	blue	41.0583	hypothetical protein D5F01_LYC20374 [Larimichthys crocea]
Soc13G001430	RBM25	blue	40.9872	RNA-binding protein 25 isoform X2 [Larimichthys crocea]
Soc09G005350	edem3	blue	40.8171	ER degradation-enhancing alpha-mannosidase-like protein 3 [Collichthys lucidus]
Soc07G005620	Chst15	blue	40.667	carbohydrate sulfotransferase 15 isoform X1 [Larimichthys crocea]
Soc02G008620	G3BP2	blue	40.5115	ras GTPase-activating protein-binding protein 2 isoform X2 [Larimichthys crocea]
Soc19G008860	ZC3H10	blue	40.354	Zinc finger CCCH domain-containing protein 10 [Larimichthys crocea]
Soc24G005380	H1-2	blue	39.9901	histone H1-like, partial [Larimichthys crocea]
Soc07G002030	Egln1	blue	39.9228	egl nine homolog 1 [Larimichthys crocea]
Soc08G004460	FUCA1	blue	39.6247	Tissue alpha-L-fucosidase [Collichthys lucidus]
Soc24G002230	DHX57	blue	39.5361	ATP-dependent RNA helicase DHX36 [Acipenser ruthenus]
Soc21G005610	--	blue	39.2271	ATP synthase subunit ATP5MPL, mitochondrial-like [Etheostoma spectabile]
MSTRG.8274	RPL37	blue	39.1483	60S ribosomal protein L37 [Gadus morhua]
Soc10G006290	--	blue	39.0972	C-C motif chemokine 4-like [Larimichthys crocea]
MSTRG.3211	NLRP14	blue	39.026	NACHT, LRR and PYD domains-containing protein 14-like, partial [Sparus aurata]
Soc01G002950	Dnajc4	blue	38.772	DnaJ -like protein subfamily C member 4 [Collichthys lucidus]
Soc03G008190	STAM2	blue	38.7676	Signal transducing adapter molecule 2 [Collichthys lucidus]
Soc19G004810	Ncoa5	blue	38.6207	LOW QUALITY PROTEIN: nuclear receptor coactivator 5 [Larimichthys crocea]
Soc13G003650	DDHD1	blue	37.9861	phospholipase DDHD1 isoform X2 [Larimichthys crocea]
Soc17G001820	VAMP4	blue	37.603	vesicle-associated membrane protein 4 isoform X1 [Larimichthys crocea]
Soc06G008930	Anapc13	blue	37.5607	anaphase-promoting complex subunit 13 [Oreochromis niloticus]
Soc02G000470	NDUFS8	blue	37.4853	NADH dehydrogenase [ubiquinone] iron-sulfur protein 8, mitochondrial [Larimichthys crocea]
Soc18G005350	TKT	blue	37.4852	Transketolase [Larimichthys crocea]
Soc17G007520	NDUFS7	blue	37.211	NADH dehydrogenase [ubiquinone] iron-sulfur protein 7, mitochondrial [Larimichthys crocea]
Soc20G000910	ZNF706	blue	36.9987	zinc finger protein 706 [Larimichthys crocea]
Soc12G009860	Paqr4	blue	36.95	progestin and adipoQ receptor family member 4-like [Sparus aurata]
Soc21G000550	ANKRD6	blue	36.8891	ankyrin repeat domain-containing protein 6 isoform X3 [Larimichthys crocea]
Soc01G002390	TAF7	blue	36.6102	transcription initiation factor TFIID subunit 7-like [Larimichthys crocea]
Soc02G008450	USP38	blue	36.584	ubiquitin carboxyl-terminal hydrolase 38 [Larimichthys crocea]
Soc12G005890	DXO	blue	36.5511	decapping and exoribonuclease protein [Larimichthys crocea]
Soc19G003670	Tasor	blue	36.379	PREDICTED: protein TASOR isoform X2 [Paralichthys olivaceus]
Soc01G004170	Fbxw11	blue	36.2598	F-box/WD repeat-containing protein 11 isoform X1 [Sander lucioperca]
Soc17G007160	KDM4B	blue	36.0147	lysine-specific demethylase 4B-like isoform X3 [Larimichthys crocea]
Soc18G003990	VGLL4	blue	35.7721	transcription cofactor vestigial-like protein 4 [Larimichthys crocea]
Soc18G003270	uba3	blue	35.6616	NEDD8-activating enzyme E1 catalytic subunit [Larimichthys crocea]
Soc21G006050	BPNT1	blue	35.4006	3'(2'),5'-bisphosphate nucleotidase 1-like isoform X2 [Larimichthys crocea]
Soc10G006150	cskmt	blue	35.1707	citrate synthase-lysine N-methyltransferase CSKMT, mitochondrial [Larimichthys crocea]
Soc22G005490	aasdhppt	blue	35.1266	L-aminoadipate-semialdehyde dehydrogenase-phosphopantetheinyl transferase isoform X1 [Larimichthys crocea]
Soc03G006150	Hecw2	blue	35.0298	E3 ubiquitin-protein ligase HECW2 isoform X1 [Larimichthys crocea]
Soc18G010770	Tbc1d25	blue	34.8198	TBC1 domain family member 25 [Larimichthys crocea]
Soc07G007590	UGP2	blue	34.8184	UTP--glucose-1-phosphate uridylyltransferase isoform X1 [Larimichthys crocea]
Soc16G008300	PRDX1	blue	34.7276	peroxiredoxin-1 [Larimichthys crocea]
Soc20G009920	PTPN23	blue	34.621	tyrosine-protein phosphatase non-receptor type 23 [Larimichthys crocea]
Soc07G007600	MDH1	blue	34.5286	malate dehydrogenase, cytoplasmic [Larimichthys crocea]
Soc15G010130	Ppp6c	blue	34.1031	serine/threonine-protein phosphatase 6 catalytic subunit [Larimichthys crocea]
Soc17G008360	jak1	blue	34.0545	tyrosine-protein kinase JAK1 [Larimichthys crocea]
Soc12G004210	brd4	blue	34.011	Bromodomain-containing protein 4 [Larimichthys crocea]
Soc17G000800	--	blue	33.9517	Ras-related protein [Collichthys lucidus]
Soc03G001130	CCDC93	blue	33.9395	coiled-coil domain-containing protein 93 isoform X2 [Larimichthys crocea]
Soc13G006380	Siva1	blue	33.7684	apoptosis regulatory protein Siva [Cottoperca gobio]
Soc01G008050	Maml1	blue	33.7134	mastermind-like protein 1 isoform X1 [Larimichthys crocea]
Soc16G001920	APOO	blue	33.6196	MICOS complex subunit MIC26 [Larimichthys crocea]
Soc19G009770	Pdhb	blue	33.5888	pyruvate dehydrogenase E1 component subunit beta, mitochondrial [Sparus aurata]
Soc09G005060	NDUFA8	blue	33.2564	NADH dehydrogenase [ubiquinone] 1 alpha subcomplex subunit 8 [Sparus aurata]
Soc19G000320	USP48	blue	33.1842	ubiquitin carboxyl-terminal hydrolase 48 [Larimichthys crocea]
MSTRG.3332	--	blue	32.9563	NACHT, LRR and PYD domains-containing protein 1b allele 3 [Larimichthys crocea]
Soc08G009030	CEACAM5	blue	32.7755	carcinoembryonic antigen-related cell adhesion molecule 5-like [Larimichthys crocea]
Soc01G006830	Mospd1	blue	32.612	motile sperm domain-containing protein 1 [Larimichthys crocea]
Soc19G008270	arpc4	blue	32.5661	actin-related protein 2/3 complex subunit 4-like [Echeneis naucrates]
Soc24G003760	washc3	blue	32.3165	WASH complex subunit 3 [Larimichthys crocea]
Soc12G003000	DNAJC7	blue	32.2987	dnaJ homolog subfamily C member 7 [Larimichthys crocea]
Soc08G004950	NDUFS6	blue	32.2491	NADH dehydrogenase [ubiquinone] iron-sulfur protein 6, mitochondrial [Larimichthys crocea]
Soc16G010410	xpr1	blue	32.1838	xenotropic and polytropic retrovirus receptor 1 homolog [Larimichthys crocea]
Soc10G003700	Ttc5	blue	32.0809	Tetratricopeptide repeat protein 5 [Larimichthys crocea]
Soc22G000480	lipt2	blue	31.4678	Octanoyltransferase [Anabarilius grahami]
Soc23G008820	--	blue	31.4462	RNA-directed DNA polymerase from mobile element jockey [Collichthys lucidus]
Soc03G002390	rpl24	blue	31.3869	60S ribosomal protein L24 [Larimichthys crocea]
Soc03G003170	trappc2	blue	31.308	trafficking protein particle complex subunit 2 [Larimichthys crocea]
Soc20G005150	Pip5k1a	blue	30.9049	phosphatidylinositol 4-phosphate 5-kinase type-1 alpha isoform X1 [Larimichthys crocea]
Soc09G002870	Nxnl2	blue	30.6583	nucleoredoxin-like protein 2 [Larimichthys crocea]
Soc14G002830	dnmbp	blue	30.5637	dynamin-binding protein isoform X2 [Larimichthys crocea]
Soc07G001650	Nanp	blue	30.3921	N-acylneuraminate-9-phosphatase isoform X1 [Larimichthys crocea]
Soc12G010690	TAF15	blue	30.3347	RNA-binding protein FUS [Larimichthys crocea]
Soc24G001620	IPO8	blue	30.2731	importin-8 isoform X2 [Larimichthys crocea]
Soc16G001440	GTPBP4	blue	30.216	Nucleolar GTP-binding protein 1 [Collichthys lucidus]
Soc08G001440	mef2d	blue	29.9434	myocyte-specific enhancer factor 2D homolog isoform X1 [Larimichthys crocea]
MSTRG.20889	GDPD1	blue	29.6499	lysophospholipase D GDPD1 [Larimichthys crocea]
Soc19G010850	uqcc1	blue	29.4882	Ubiquinol-cytochrome-c reductase complex assembly factor 1 [Collichthys lucidus]
Soc03G001260	Lrch1	blue	29.4207	Leucine-rich repeat and calponin -like proteiny domain-containing protein 1 [Collichthys lucidus]
Soc10G003310	NELFA	blue	29.1377	negative elongation factor A [Larimichthys crocea]
Soc06G003410	dnm1l	blue	29.0256	dynamin-1-like protein isoform X1 [Larimichthys crocea]
Soc02G006520	atf4	blue	28.9228	Cyclic AMP-dependent transcription factor ATF-4 [Collichthys lucidus]
Soc12G006200	NDUFB10	blue	28.8788	NADH dehydrogenase [ubiquinone] 1 beta subcomplex subunit 10 [Collichthys lucidus]
Soc23G006040	ercc3	blue	28.8728	general transcription and DNA repair factor IIH helicase subunit XPB [Larimichthys crocea]
Soc15G005280	Tmed7	blue	28.863	transmembrane emp24 domain-containing protein 7 [Oreochromis niloticus]
Soc17G004650	DOT1L	blue	28.706	Histone-lysine N-methyltransferase, H3 lysine-79 specific [Collichthys lucidus]
Soc20G005910	Ndufa3	blue	28.5879	NADH dehydrogenase [ubiquinone] 1 alpha subcomplex subunit 3 [Larimichthys crocea]
Soc08G002350	RNF5	blue	28.4914	E3 ubiquitin-protein ligase RNF5 [Larimichthys crocea]
Soc16G008210	MIER1	blue	28.3899	Mesoderm induction early response protein 1 [Larimichthys crocea]
Soc18G001260	CCNT1	blue	28.1729	cyclin-T1 isoform X4 [Larimichthys crocea]
Soc15G007790	ATXN2	blue	28.1035	ataxin-2 isoform X8 [Larimichthys crocea]
Soc03G002070	rpl8	blue	27.9552	60S ribosomal protein L8 [Collichthys lucidus]
Soc17G007470	ABCA1	blue	27.9205	ATP-binding cassette sub-family A member 1 isoform X2 [Larimichthys crocea]
Soc13G003330	ELL	blue	27.9144	RNA polymerase II elongation factor ELL [Larimichthys crocea]
Soc02G000940	stn1	blue	27.8748	CST complex subunit STN1 [Larimichthys crocea]
Soc23G000210	Fadd	blue	27.8216	FAS-associated death domain protein [Larimichthys crocea]
Soc05G002900	Aff4	blue	27.523	AF4/FMR2 family member 4 isoform X3 [Larimichthys crocea]
Soc20G004890	L3MBTL3	blue	27.4962	Lethal(3)malignant brain tumor-like protein 3 [Collichthys lucidus]
Soc09G000500	marchf3	blue	27.3692	E3 ubiquitin-protein ligase MARCH3 isoform X1 [Larimichthys crocea]
Soc03G005670	rabl3	blue	27.3227	rab-like protein 3 [Larimichthys crocea]
Soc19G000920	Naaa	blue	27.3089	N-acylethanolamine-hydrolyzing acid amidase isoform X1 [Larimichthys crocea]
Soc07G006070	MAP3K21	blue	27.156	mitogen-activated protein kinase kinase kinase 21 isoform X3 [Larimichthys crocea]
Soc21G000850	mfsd4b	blue	26.9384	sodium-dependent glucose transporter 1 [Larimichthys crocea]
Soc14G003550	SAR1B	blue	26.6401	GTP-binding protein SAR1b isoform X1 [Larimichthys crocea]
Soc16G007520	ZNF644	blue	26.5773	zinc finger protein 644 [Larimichthys crocea]
MSTRG.11025	GIMAP7	blue	26.3993	GTPase IMAP family member 9-like [Sparus aurata]
Soc16G009270	OXSR1	blue	26.3719	Serine/threonine-protein kinase OSR1 [Larimichthys crocea]
Soc02G009060	Pdcd4	blue	26.2545	programmed cell death protein 4 [Larimichthys crocea]
Soc04G000290	NUB1	blue	25.9136	NEDD8 ultimate buster 1 [Larimichthys crocea]
Soc12G000120	nosip	blue	25.8692	nitric oxide synthase-interacting protein [Larimichthys crocea]
Soc22G002260	NGEF	blue	25.6881	ephexin-1 isoform X2 [Larimichthys crocea]
Soc20G008680	Bag6	blue	25.522	large proline-rich protein BAG6 isoform X1 [Larimichthys crocea]
Soc07G004440	Zfand4	blue	25.484	AN1-type zinc finger protein 4 [Larimichthys crocea]
Soc19G009830	--	blue	25.3887	coiled-coil domain-containing glutamate-rich protein 1 [Larimichthys crocea]
Soc07G005750	mzt1	blue	25.3103	mitotic-spindle organizing protein 1 [Larimichthys crocea]
Soc07G004110	Oga	blue	25.2601	Protein O-GlcNAcase [Collichthys lucidus]
Soc17G002430	SCFD2	blue	25.2529	sec1 family domain-containing protein 2 [Larimichthys crocea]
Soc22G000080	ATG16L1	blue	25.2468	autophagy-related protein 16-1 isoform X1 [Larimichthys crocea]
Soc16G009190	--	blue	25.1982	zinc finger protein 236-like [Parambassis ranga]
Soc05G002250	FDXACB1	blue	25.1047	ferredoxin-fold anticodon-binding domain-containing protein 1 [Larimichthys crocea]
Soc15G009530	TIA1	blue	25.0396	nucleolysin TIA-1 [Larimichthys crocea]
Soc01G007670	ARL9	blue	24.9606	ADP-ribosylation factor-like protein 9 isoform X2 [Larimichthys crocea]
Soc05G007730	PCP4	blue	24.9055	calmodulin regulator protein PCP4 [Larimichthys crocea]
Soc18G000110	IRAK1	blue	24.6851	interleukin-1 receptor-associated kinase 1 [Larimichthys crocea]
Soc09G006860	WDR41	blue	24.611	WD repeat-containing protein 41 [Collichthys lucidus]
Soc14G000860	NPLOC4	blue	24.452	nuclear protein localization protein 4 homolog [Larimichthys crocea]
Soc22G009800	bcl9l	blue	24.3116	B-cell CLL/lymphoma 9-like protein [Larimichthys crocea]
Soc13G009030	ADCK1	blue	24.2577	uncharacterized aarF domain-containing protein kinase 1 isoform X1 [Larimichthys crocea]
Soc18G003350	Ppp4r2	blue	24.2522	serine/threonine-protein phosphatase 4 regulatory subunit 2-A isoform X2 [Larimichthys crocea]
Soc18G004660	rpl32	blue	23.9047	60S ribosomal protein L32 [Larimichthys crocea]
Soc07G002380	COX5B	blue	23.7695	cytochrome c oxidase subunit 5B, mitochondrial [Larimichthys crocea]
Soc05G003280	SEC24A	blue	23.5747	protein transport protein Sec24A isoform X1 [Larimichthys crocea]
Soc09G006540	BDP1	blue	23.5173	transcription factor TFIIIB component B'' homolog isoform X3 [Larimichthys crocea]
Soc04G006250	prmt6	blue	23.5059	Protein arginine N-methyltransferase 6 [Dicentrarchus labrax]
Soc24G002300	IFRD1	blue	23.4138	interferon-related developmental regulator 1 [Larimichthys crocea]
Soc15G009190	chfr	blue	23.3099	E3 ubiquitin-protein ligase CHFR [Larimichthys crocea]
Soc05G006160	RRAGA	blue	23.259	PREDICTED: ras-related GTP-binding protein A isoform X2 [Stegastes partitus]
Soc03G001340	TXNDC9	blue	23.2283	thioredoxin domain-containing protein 9 [Larimichthys crocea]
MSTRG.6492	--	blue	23.1184	hypothetical protein D9C73_019504 [Collichthys lucidus]
Soc08G001320	MTERF1	blue	23.0208	transcription termination factor 1, mitochondrial [Larimichthys crocea]
Soc06G000580	scn4ab	blue	22.9888	Sodium channel protein type 4 subunit alpha B Voltage-gated sodium channel subunit alpha Nav1.4b [Larimichthys crocea]
Soc18G002250	coq10b-a	blue	22.5207	Coenzyme Q-binding protein COQ10 -like protein A, mitochondrial [Collichthys lucidus]
Soc21G005220	RHOB	blue	22.4589	rho-related GTP-binding protein RhoB [Larimichthys crocea]
Soc18G002710	YTHDF1	blue	22.4037	YTH domain-containing family protein 1 [Larimichthys crocea]
Soc16G000610	IMPA1	blue	22.3754	inositol monophosphatase 1 [Larimichthys crocea]
Soc05G002160	SNRNP35	blue	22.316	U11/U12 small nuclear ribonucleoprotein 35 kDa protein [Larimichthys crocea]
Soc02G006250	MAN2B1	blue	22.2453	lysosomal alpha-mannosidase isoform X1 [Larimichthys crocea]
Soc14G000780	KCNJ16	blue	22.2019	Inward rectifier potassium channel 16 [Larimichthys crocea]
Soc10G002680	ZNF638	blue	22.1884	Zinc finger protein 638 [Collichthys lucidus]
Soc09G006820	SCAMP1	blue	22.0878	secretory carrier-associated membrane protein 1 isoform X1 [Larimichthys crocea]
Soc01G007150	fmr1	blue	22.0867	synaptic functional regulator FMR1 [Larimichthys crocea]
Soc15G002960	ttc37	blue	22.039	tetratricopeptide repeat protein 37 [Larimichthys crocea]
Soc09G000160	PAM	blue	21.9968	peptidyl-glycine alpha-amidating monooxygenase isoform X1 [Larimichthys crocea]
Soc12G007740	RBBP6	blue	21.9655	E3 ubiquitin-protein ligase RBBP6 isoform X1 [Larimichthys crocea]
Soc18G008230	selenok	blue	21.8693	Selenoprotein K [Collichthys lucidus]
Soc16G008040	Zbtb41	blue	21.8575	Zinc finger and BTB domain-containing protein 41 [Larimichthys crocea]
Soc17G001520	EXOC2	blue	21.609	exocyst complex component 2 isoform X1 [Larimichthys crocea]
Soc15G003470	CERT1	blue	21.5862	collagen type IV alpha-3-binding protein isoform X2 [Larimichthys crocea]
Soc23G004610	Ubl7	blue	21.4995	ubiquitin-like protein 7 isoform X1 [Larimichthys crocea]
Soc02G011270	rhot1a	blue	21.2863	Mitochondrial Rho GTPase 1-A [Larimichthys crocea]
Soc11G003450	krt18	blue	21.2697	Keratin, type I cytoskeletal 18 Cytokeratin-18 [Larimichthys crocea]
Soc16G005840	ACSL3	blue	21.2384	Long-chain-fatty-acid--CoA ligase 3 [Collichthys lucidus]
Soc24G005340	CNOT2	blue	21.1264	CCR4-NOT transcription complex subunit 2-like isoform X1 [Larimichthys crocea]
Soc22G009110	SYNPCC7002_A1628	blue	21.0947	Histone deacetylase 11 [Larimichthys crocea]
Soc01G004530	slc35a4	blue	21.0209	probable UDP-sugar transporter protein SLC35A4 [Larimichthys crocea]
Soc01G001650	FBXL12	blue	21.0202	F-box/LRR-repeat protein 12 [Collichthys lucidus]
Soc06G004550	--	blue	20.5045	small VCP/p97-interacting protein [Sparus aurata]
MSTRG.22155	gtf2a2	blue	20.3873	PREDICTED: transcription initiation factor IIA subunit 2 [Stegastes partitus]
Soc04G002130	KBTBD2	blue	20.3562	kelch repeat and BTB domain-containing protein 2 [Larimichthys crocea]
Soc21G006270	mpp5a	blue	20.3369	MAGUK p55 subfamily member 5 isoform X2 [Larimichthys crocea]
Soc14G006020	Luc7l	blue	20.2147	LUC7La-like protein, partial [Osmerus mordax]
Soc05G006330	Msi2	blue	20.1161	PREDICTED: RNA-binding protein Musashi homolog 2 isoform X1 [Stegastes partitus]
Soc15G010900	SDF2L1	blue	20.1007	stromal cell-derived factor 2-like protein 1 [Larimichthys crocea]
Soc17G004770	C1orf21	blue	19.8891	C1orf21 homolog [Osmerus mordax]
Soc17G009540	med8	blue	19.8448	mediator of RNA polymerase II transcription subunit 8 isoform X1 [Larimichthys crocea]
Soc06G000230	Dgkz	blue	19.844	diacylglycerol kinase zeta isoform X4 [Larimichthys crocea]
Soc12G004320	--	blue	19.8338	zinc finger protein 2 isoform X2 [Larimichthys crocea]
Soc22G008900	usp16	blue	19.7694	ubiquitin carboxyl-terminal hydrolase 16 [Larimichthys crocea]
Soc05G002620	PDHA1	blue	19.6775	pyruvate dehydrogenase E1 component subunit alpha, mitochondrial [Larimichthys crocea]
Soc02G001590	set-17	blue	19.6599	Histone-lysine N-methyltransferase PRDM9 [Collichthys lucidus]
Soc06G005200	hacd3	blue	19.625	Very-long-chain (3R)-3-hydroxyacyl-CoA dehydratase [Collichthys lucidus]
Soc13G008510	HECTD1	blue	19.4261	E3 ubiquitin-protein ligase HECTD1 isoform X2 [Larimichthys crocea]
Soc22G004130	SAMSN1	blue	19.4197	SAM domain-containing protein SAMSN-1 isoform X2 [Larimichthys crocea]
Soc15G008630	gle1	blue	19.3091	nucleoporin GLE1 [Larimichthys crocea]
Soc04G004490	RNF6	blue	19.2787	E3 ubiquitin-protein ligase RNF6 isoform X1 [Larimichthys crocea]
Soc12G007410	Rab37	blue	19.1644	ras-related protein Rab-37 [Larimichthys crocea]
MSTRG.4052	SLC46A3	blue	19.0928	Solute carrier family 46 member 3 Precursor [Larimichthys crocea]
Soc15G000520	ADAM9	blue	19.0268	disintegrin and metalloproteinase domain-containing protein 9 isoform X1 [Perca flavescens]
Soc23G006020	RBM26	blue	18.9803	RNA-binding protein 26 isoform X2 [Larimichthys crocea]
Soc03G001350	REV1	blue	18.9458	DNA repair protein REV1 [Larimichthys crocea]
Soc22G005660	--	blue	18.9015	biogenesis of lysosome-related organelles complex 1 subunit 3 [Larimichthys crocea]
Soc17G005970	ZFR2	blue	18.8769	zinc finger RNA-binding protein isoform X2 [Larimichthys crocea]
Soc10G005430	PAIP2B	blue	18.8672	polyadenylate-binding protein-interacting protein 2B isoform X1 [Sparus aurata]
Soc01G001690	Rab28	blue	18.8023	ras-related protein Rab-28 isoform X1 [Seriola lalandi dorsalis]
Soc20G005690	Thsd4	blue	18.7307	thrombospondin type-1 domain-containing protein 4 [Larimichthys crocea]
Soc18G010250	Dnase1l3	blue	18.6427	deoxyribonuclease gamma [Larimichthys crocea]
Soc05G004420	ARID5B	blue	18.5433	AT-rich interactive domain-containing protein 5B [Collichthys lucidus]
Soc17G004060	RFXANK	blue	18.4845	DNA-binding protein RFXANK isoform X1 [Larimichthys crocea]
Soc04G000330	ECI2	blue	18.4748	enoyl-CoA delta isomerase 2, mitochondrial [Sparus aurata]
Soc21G003850	Ylpm1	blue	18.4746	YLP motif-containing protein 1 Nuclear protein ZAP3 [Larimichthys crocea]
Soc19G009790	KCTD6	blue	18.387	BTB/POZ domain-containing protein KCTD6 isoform X1 [Larimichthys crocea]
Soc24G003510	BTG1	blue	18.3545	protein BTG1 [Larimichthys crocea]
Soc09G005300	EXD3	blue	18.2137	exonuclease mut-7 homolog [Larimichthys crocea]
Soc12G002250	Setd1a	blue	18.1711	histone-lysine N-methyltransferase SETD1A [Larimichthys crocea]
Soc07G003770	erlin1	blue	18.1217	erlin-1 [Larimichthys crocea]
Soc10G000140	mepce	blue	18.1169	7SK snRNA methylphosphate capping enzyme [Larimichthys crocea]
Soc09G002110	Brd3	blue	18.0921	bromodomain-containing protein 3-like [Larimichthys crocea]
Soc02G001160	PIP4K2B	blue	17.9893	phosphatidylinositol 5-phosphate 4-kinase type-2 beta isoform X1 [Larimichthys crocea]
Soc23G003410	DDX21	blue	17.916	nucleolar RNA helicase 2 [Larimichthys crocea]
Soc10G004190	Trip6	blue	17.8927	thyroid receptor-interacting protein 6 isoform X1 [Larimichthys crocea]
Soc05G003950	tmem120a	blue	17.8106	transmembrane protein 120A isoform X1 [Larimichthys crocea]
Soc24G004920	si:ch211-125a15.1	blue	17.7713	KICSTOR complex protein C12orf66 homolog [Larimichthys crocea]
Soc14G006320	PRKAR1A	blue	17.7549	cAMP-dependent protein kinase type I-alpha regulatory subunit isoform X1 [Oryzias melastigma]
Soc15G004170	gatc	blue	17.7362	glutamyl-tRNA(Gln) amidotransferase subunit C, mitochondrial [Larimichthys crocea]
Soc15G010810	FAM189A2	blue	17.6716	PREDICTED: protein FAM189A2 isoform X2 [Lates calcarifer]
Soc13G003460	sumo3l	blue	17.5324	small ubiquitin-related modifier 3 [Larimichthys crocea]
Soc17G001830	rangrf	blue	17.482	PREDICTED: ran guanine nucleotide release factor isoform X1 [Pundamilia nyererei]
Soc20G002340	eif3h	blue	17.443	eukaryotic translation initiation factor 3 subunit H [Larimichthys crocea]
Soc01G005240	rnf12-b	blue	17.3855	E3 ubiquitin-protein ligase RNF12-A [Collichthys lucidus]
Soc06G007190	Ube2n	blue	17.3808	ubiquitin-conjugating enzyme E2 N [Larimichthys crocea]
Soc01G008240	Abca1	blue	17.3692	ATP-binding cassette sub-family A member 1 [Larimichthys crocea]
Soc05G000730	pafah1b1-1	blue	17.2751	lissencephaly-1 homolog B [Larimichthys crocea]
Soc18G004800	YTHDF1	blue	17.0285	YTH domain-containing family protein 1 isoform X1 [Larimichthys crocea]
Soc14G000160	tbc1d12	blue	16.9682	TBC1 domain family member 12-like isoform X4 [Larimichthys crocea]
Soc14G007950	DAGLB	blue	16.7759	sn1-specific diacylglycerol lipase beta [Larimichthys crocea]
Soc05G004220	TRIM37	blue	16.7531	E3 ubiquitin-protein ligase TRIM37 [Larimichthys crocea]
Soc12G002470	Tmub2	blue	16.5856	Transmembrane and ubiquitin-like domain-containing protein 1 [Collichthys lucidus]
Soc18G004260	Tmcc1	blue	16.5229	transmembrane and coiled-coil domains protein 1 isoform X1 [Larimichthys crocea]
Soc01G004790	Hnrnpab	blue	16.5165	Heterogeneous nuclear ribonucleoprotein A/B [Collichthys lucidus]
MSTRG.20521	--	blue	16.4405	-
Soc15G004850	GTF2H3	blue	16.4315	general transcription factor IIH subunit 3 [Larimichthys crocea]
Soc04G000840	APOO	blue	16.2055	MICOS complex subunit MIC26 isoform X1 [Larimichthys crocea]
Soc15G010480	ABCA2	blue	16.1399	ATP-binding cassette sub-family A member 2 [Larimichthys crocea]
Soc02G000750	Gstt3	blue	16.1248	Glutathione S-transferase theta-3 [Larimichthys crocea]
Soc17G000180	cdc14ab	blue	15.7826	LOW QUALITY PROTEIN: dual specificity protein phosphatase CDC14A [Larimichthys crocea]
Soc11G001260	ZRANB3	blue	15.6729	DNA annealing helicase and endonuclease ZRANB3 [Larimichthys crocea]
Soc20G005530	Rusc1	blue	15.6281	RUN and SH3 domain-containing protein 1 isoform X2 [Larimichthys crocea]
Soc04G001430	RREB1	blue	15.611	ras-responsive element-binding protein 1 isoform X1 [Larimichthys crocea]
Soc16G000980	--	blue	15.5988	LOW QUALITY PROTEIN: immunoglobulin lambda-1 light chain-like [Larimichthys crocea]
Soc11G003540	TGDS	blue	15.48	dTDP-D-glucose 4,6-dehydratase [Collichthys lucidus]
Soc21G006710	PTRHD1	blue	15.4559	peptidyl-tRNA hydrolase PTRHD1 [Labeo rohita]
Soc17G009020	CALR	blue	15.3489	Calreticulin CRP55 [Collichthys lucidus]
Soc20G003390	--	blue	15.342	zinc finger protein 256 [Larimichthys crocea]
Soc10G000230	ENO3	blue	15.3047	beta-enolase [Larimichthys crocea]
Soc15G000680	PPP2CB	blue	15.2483	serine/threonine-protein phosphatase 2A catalytic subunit beta isoform [Oreochromis niloticus]
Soc18G006420	DTX3	blue	15.2256	probable E3 ubiquitin-protein ligase DTX3 isoform X1 [Larimichthys crocea]
Soc14G007680	SLC39A11	blue	15.2039	zinc transporter ZIP11 isoform X1 [Larimichthys crocea]
Soc07G005490	IDO2	blue	15.2036	indoleamine 2,3-dioxygenase 2 isoform X1 [Larimichthys crocea]
Soc11G003680	STK11IP	blue	15.1366	serine/threonine-protein kinase 11-interacting protein isoform X4 [Larimichthys crocea]
Soc17G003120	TMEM131	blue	14.972	Transmembrane protein 131 [Larimichthys crocea]
Soc09G008280	PPP3CC	blue	14.9569	serine/threonine-protein phosphatase 2B catalytic subunit alpha isoform isoform X1 [Larimichthys crocea]
Soc16G007870	SETD9	blue	14.8859	SET domain-containing protein 9 [Larimichthys crocea]
Soc20G002520	Ice1	blue	14.705	little elongation complex subunit 1 isoform X1 [Larimichthys crocea]
Soc18G004360	Ogg1	blue	14.6453	N-glycosylase/DNA lyase 8-oxoguanine DNA glycosylase [Larimichthys crocea]
Soc20G008330	Fam110c	blue	14.5234	protein FAM110D [Larimichthys crocea]
Soc18G003480	SARG	blue	14.5002	specifically androgen-regulated gene protein isoform X1 [Larimichthys crocea]
Soc04G001240	NUB1	blue	14.3399	NEDD8 ultimate buster 1 [Larimichthys crocea]
Soc16G003940	ATP5MG	blue	14.2601	ATP synthase subunit g, mitochondrial-like [Seriola lalandi dorsalis]
Soc16G002310	SDR39U1	blue	14.2034	epimerase family protein SDR39U1 [Larimichthys crocea]
Soc06G000280	--	blue	14.1734	Diacylglycerol kinase zeta [Collichthys lucidus]
Soc16G006320	NDUFA13	blue	14.0851	NADH dehydrogenase [ubiquinone] 1 alpha subcomplex subunit 13 [Sander lucioperca]
Soc21G001760	prkrip1	blue	14.0524	PRKR-interacting protein 1 [Larimichthys crocea]
Soc23G003580	Fam120b	blue	14.0438	constitutive coactivator of peroxisome proliferator-activated receptor gamma isoform X1 [Larimichthys crocea]
Soc02G000740	ddt-a	blue	14.0359	D-dopachrome decarboxylase-A [Larimichthys crocea]
Soc17G007250	pol	blue	13.9927	Retrovirus-related Pol polyprotein from transposon 17.6 [Exaiptasia pallida]
Soc08G005840	PHF14	blue	13.8625	PHD finger protein 14 isoform X3 [Larimichthys crocea]
Soc06G000350	NEDD1	blue	13.8422	protein NEDD1 isoform X1 [Larimichthys crocea]
Soc11G004270	FBXO3	blue	13.841	F-box only protein 3 isoform X1 [Sparus aurata]
Soc14G005580	STUB1	blue	13.8173	PREDICTED: E3 ubiquitin-protein ligase CHIP [Stegastes partitus]
Soc09G004370	Adf1	blue	13.7977	Transcription factor Adf-1 ADH distal factor 1 [Larimichthys crocea]
Soc10G004420	PLSCR1	blue	13.7398	Phospholipid scramblase 1 [Larimichthys crocea]
Soc06G000950	rps17	blue	13.7163	40S ribosomal protein S17 [Labrus bergylta]
Soc16G000560	--	blue	13.6924	M-phase-specific PLK1-interacting protein [Larimichthys crocea]
Soc08G004770	trim71	blue	13.6695	E3 ubiquitin-protein ligase TRIM71 [Collichthys lucidus]
Soc19G003550	--	blue	13.6622	zinc finger and SCAN domain-containing protein 22 isoform X1 [Larimichthys crocea]
Soc04G000550	RMC1	blue	13.5209	regulator of MON1-CCZ1 complex isoform X1 [Sparus aurata]
Soc08G002000	HNRNPR	blue	13.4834	PREDICTED: heterogeneous nuclear ribonucleoprotein R isoform X3 [Stegastes partitus]
Soc06G009670	CTTNBP2	blue	13.4548	cortactin-binding protein 2 [Larimichthys crocea]
Soc23G003550	HNRNPH1	blue	13.4263	heterogeneous nuclear ribonucleoprotein H3 isoform X1 [Larimichthys crocea]
Soc22G005700	pol	blue	13.4133	Retrovirus-related Pol polyprotein from transposon 17.6 [Exaiptasia pallida]
Soc15G010560	tm2d2	blue	13.4057	TM2 domain-containing protein 2 [Collichthys lucidus]
Soc12G004530	PRKACA	blue	13.3549	cAMP-dependent protein kinase catalytic subunit alpha isoform X1 [Anabas testudineus]
Soc23G005970	tdrd3	blue	13.3382	tudor domain-containing protein 3 isoform X1 [Larimichthys crocea]
Soc07G001190	PAPOLG	blue	13.3333	poly(A) polymerase gamma isoform X1 [Larimichthys crocea]
Soc02G009410	rps6	blue	13.2719	40S ribosomal protein S6 [Echeneis naucrates]
Soc17G000490	cdc14ab	blue	13.2553	dual specificity protein phosphatase CDC14A isoform X1 [Parambassis ranga]
Soc13G008870	JKAMP	blue	13.1182	JNK1/MAPK8-associated membrane protein isoform X1 [Larimichthys crocea]
Soc09G008250	XPO7	blue	13.1061	exportin-7 [Seriola lalandi dorsalis]
Soc13G009190	Atp10d	blue	13.0815	probable phospholipid-transporting ATPase VD [Larimichthys crocea]
Soc17G003640	coa7	blue	13.0084	cytochrome c oxidase assembly factor 7 [Larimichthys crocea]
Soc15G007040	ykt6	blue	12.925	synaptobrevin homolog YKT6 [Larimichthys crocea]
Soc17G004070	borcs8	blue	12.8471	BLOC-1-related complex subunit 8 isoform X1 [Larimichthys crocea]
Soc21G007670	snx14	blue	12.8017	sorting nexin-14 isoform X1 [Larimichthys crocea]
Soc07G004400	marveld1	blue	12.7829	MARVEL domain-containing protein 1 [Cynoglossus semilaevis]
Soc21G002490	ACTR10	blue	12.6863	actin-related protein 10 [Larimichthys crocea]
Soc21G005980	Lama2	blue	12.5657	laminin subunit alpha-2 isoform X4 [Larimichthys crocea]
Soc13G001630	med6	blue	12.4754	Mediator of RNA polymerase II transcription subunit 6 Mediator complex subunit 6 [Larimichthys crocea]
Soc18G001240	Nckap5l	blue	12.4489	nck-associated protein 5-like isoform X1 [Larimichthys crocea]
Soc11G004000	Nlrc5	blue	12.3727	Receptor activity-modifying protein 1 [Collichthys lucidus]
Soc09G001750	SSNA1	blue	12.3586	Sjoegren syndrome nuclear autoantigen 1 [Collichthys lucidus]
Soc18G000850	--	blue	12.3399	PREDICTED: proline-rich receptor-like protein kinase PERK10 isoform X1 [Salmo salar]
Soc06G008110	TRABD	blue	12.2975	traB domain-containing protein [Larimichthys crocea]
Soc04G001200	NLRP12	blue	12.2576	NACHT, LRR and PYD domains-containing protein 12-like [Sparus aurata]
Soc02G009020	NDUFB6	blue	12.2559	NADH dehydrogenase [ubiquinone] 1 beta subcomplex subunit 6 [Collichthys lucidus]
Soc12G006030	Cbx4	blue	12.2227	E3 SUMO-protein ligase CBX4 [Larimichthys crocea]
Soc11G003440	krt8	blue	12.2227	Keratin, type II cytoskeletal 8 [Collichthys lucidus]
Soc23G006420	ZRSR2	blue	12.219	U2 small nuclear ribonucleoprotein auxiliary factor 35 kDa subunit-related protein 2 [Larimichthys crocea]
Soc08G007750	eif3eb	blue	12.1983	eukaryotic translation initiation factor 3 subunit E-B [Sparus aurata]
Soc02G007820	FAM193A	blue	12.1301	protein FAM193A isoform X1 [Larimichthys crocea]
Soc15G007780	Mapkapk5	blue	12.0158	MAP kinase-activated protein kinase 5 isoform X1 [Larimichthys crocea]
Soc06G000920	Fcsk	blue	11.9981	L-fucose kinase isoform X1 [Larimichthys crocea]
Soc11G001150	STRADB	blue	11.971	STE20-related kinase adapter protein beta isoform X1 [Larimichthys crocea]
Soc22G006050	nipsnap2	blue	11.8192	protein NipSnap homolog 2 [Larimichthys crocea]
Soc10G003810	SAT2	blue	11.7378	diamine acetyltransferase 2 [Larimichthys crocea]
Soc20G007550	Bcam	blue	11.7293	MUC18 Gicerin Melanoma cell adhesion molecule Melanoma-associated antigen [Collichthys lucidus]
Soc09G006990	mzt2	blue	11.7087	mitotic-spindle organizing protein 2-like isoform X1 [Labrus bergylta]
Soc18G006920	GSTM3	blue	11.7013	glutathione S-transferase Mu 3-like isoform X2 [Larimichthys crocea]
Soc02G000640	--	blue	11.6964	PREDICTED: transmembrane protein 109 [Lates calcarifer]
Soc02G002730	Poll	blue	11.6945	DNA polymerase lambda isoform X2 [Larimichthys crocea]
Soc17G007080	Ddx59	blue	11.6837	probable ATP-dependent RNA helicase DDX59 [Larimichthys crocea]
Soc14G007210	EP300	blue	11.6698	histone acetyltransferase p300 isoform X3 [Larimichthys crocea]
Soc09G008480	IL7R	blue	11.6685	Interleukin-7 receptor subunit alpha [Collichthys lucidus]
Soc19G009640	TMEM183	blue	11.6356	Transmembrane protein 183 [Collichthys lucidus]
Soc20G001250	Slc25a32	blue	11.603	mitochondrial folate transporter/carrier [Larimichthys crocea]
Soc04G000960	SH2D1B	blue	11.5551	SH2 domain-containing protein 1B [Larimichthys crocea]
Soc23G000900	AP2A2	blue	11.462	AP-2 complex subunit alpha-2 isoform X1 [Larimichthys crocea]
Soc21G003920	tmed10	blue	11.443	transmembrane emp24 domain-containing protein 10 [Sphaeramia orbicularis]
Soc19G005490	dctn2	blue	11.4006	dynactin subunit 2 isoform X2 [Larimichthys crocea]
Soc13G001260	Numb	blue	11.378	protein numb homolog isoform X1 [Larimichthys crocea]
Soc22G007100	caspa	blue	11.3229	caspase 1 [Miichthys miiuy]
Soc17G004610	PEAK1	blue	11.3157	inactive tyrosine-protein kinase PEAK1 [Larimichthys crocea]
Soc05G006320	Nufip2	blue	11.2905	nuclear fragile X mental retardation-interacting protein 2 [Larimichthys crocea]
Soc10G003260	RGP1	blue	11.2678	RAB6A-GEF complex partner protein 2 [Collichthys lucidus]
Soc15G004310	Iscu	blue	11.2351	Iron-sulfur cluster assembly enzyme ISCU, mitochondrial [Collichthys lucidus]
Soc05G008110	arhgap32	blue	11.2189	rho GTPase-activating protein 32 isoform X2 [Larimichthys crocea]
Soc04G006660	CUL2	blue	11.1872	cullin-2 [Larimichthys crocea]
Soc06G005580	anxa2-a	blue	11.1652	Little elongation complex subunit 2 [Larimichthys crocea]
Soc09G003570	RGS3	blue	11.1407	regulator of G-protein signaling 3 isoform X1 [Larimichthys crocea]
Soc13G005660	ATG2B	blue	11.1308	autophagy-related protein 2 homolog B [Larimichthys crocea]
Soc22G000030	--	blue	11.0956	zinc finger protein 708 isoform X1 [Larimichthys crocea]
Soc19G010540	STK4	blue	10.9518	Serine/threonine-protein kinase 4 [Collichthys lucidus]
MSTRG.7584	--	blue	10.8869	gastrula zinc finger protein XlCGF57.1 isoform X1 [Larimichthys crocea]
Soc20G001570	eif3e	blue	10.835	eukaryotic translation initiation factor 3 subunit E-A [Larimichthys crocea]
Soc20G000880	id4	blue	10.7968	DNA-binding protein inhibitor ID-4 [Larimichthys crocea]
Soc07G008010	--	blue	10.73	CD48 antigen [Larimichthys crocea]
Soc01G003520	ZCCHC7	blue	10.7102	zinc finger CCHC domain-containing protein 7 [Larimichthys crocea]
Soc01G001720	ZNF518B	blue	10.6795	Zinc finger protein 518B [Larimichthys crocea]
Soc08G008670	ints3	blue	10.662	LOW QUALITY PROTEIN: integrator complex subunit 3 [Perca flavescens]
Soc06G007020	UBE2H	blue	10.634	ubiquitin-conjugating enzyme E2 H [Larimichthys crocea]
Soc02G007510	Foxk1	blue	10.6193	Forkhead box protein K1 [Collichthys lucidus]
Soc16G008600	Suco	blue	10.5964	SUN domain-containing ossification factor-like isoform X1 [Larimichthys crocea]
Soc09G000120	PAM	blue	10.515	peptidyl-glycine alpha-amidating monooxygenase isoform X1 [Larimichthys crocea]
Soc06G008200	UQCRFS1	blue	10.4406	Cytochrome b-c1 complex subunit [Collichthys lucidus]
Soc16G006470	map2k2	blue	10.4346	dual specificity mitogen-activated protein kinase kinase 2-like isoform X1 [Larimichthys crocea]
Soc06G005690	RCN2	blue	10.4332	reticulocalbin-2 [Larimichthys crocea]
Soc01G000600	setd7	blue	10.4274	histone-lysine N-methyltransferase SETD7 isoform X1 [Larimichthys crocea]
Soc02G003270	NTHL1	blue	10.424	Endonuclease III-like protein 1 [Larimichthys crocea]
Soc09G000950	CDK9	blue	10.4139	Cyclin-dependent kinase 9 [Larimichthys crocea]
Soc01G006840	Fam122a	blue	10.3224	Protein FAM122A [Collichthys lucidus]
Soc06G001020	--	blue	10.2699	PREDICTED: protein NLRC3-like, partial [Lates calcarifer]
Soc14G004580	TACO1	blue	10.2687	translational activator of cytochrome c oxidase 1 [Larimichthys crocea]
Soc05G000940	SDF2	blue	10.263	stromal cell-derived factor 2 isoform X1 [Larimichthys crocea]
Soc01G005200	zdhhc15b	blue	10.1962	palmitoyltransferase ZDHHC15 [Larimichthys crocea]
Soc14G003930	UROS	blue	10.1237	uroporphyrinogen-III synthase isoform X1 [Larimichthys crocea]
Soc06G004190	scamp5	blue	10.0518	Secretory carrier-associated membrane protein 5 [Collichthys lucidus]
Soc15G005080	nipblb	blue	10.0086	nipped-B-like protein A isoform X1 [Larimichthys crocea]
Soc16G007200	rps28	blue	10.008	40S ribosomal protein S28 [Xiphophorus maculatus]
Soc20G002610	Sox4	blue	9.95358	transcription factor SOX-4 [Larimichthys crocea]
Soc01G007020	eif1ad	blue	9.92348	probable RNA-binding protein EIF1AD [Larimichthys crocea]
Soc24G003640	uhrf1bp1l	blue	9.7746	UHRF1-binding protein 1-like isoform X4 [Larimichthys crocea]
Soc16G004670	ankrd13c	blue	9.68287	Ankyrin repeat domain-containing protein 13C [Larimichthys crocea]
Soc10G004760	MPDZ	blue	9.68052	multiple PDZ domain protein isoform X9 [Larimichthys crocea]
Soc05G005220	ncbp3	blue	9.6255	nuclear cap-binding protein subunit 3 [Larimichthys crocea]
Soc01G000230	CCDC142	blue	9.60127	coiled-coil domain-containing protein 142 isoform X2 [Larimichthys crocea]
Soc09G003240	DYM	blue	9.58895	dymeclin isoform X2 [Larimichthys crocea]
Soc19G010910	NLRP1	blue	9.5742	NACHT, LRR and PYD domains-containing protein 12-like [Sparus aurata]
Soc01G002690	CHIC2	blue	9.35948	cysteine-rich hydrophobic domain-containing protein 2 [Larimichthys crocea]
Soc19G008660	Myl6	blue	9.34418	myosin light polypeptide 6 [Larimichthys crocea]
Soc09G003220	RAD1	blue	9.32897	Cell cycle checkpoint protein RAD1 [Collichthys lucidus]
Soc09G003160	NEDD4L	blue	9.24081	E3 ubiquitin-protein ligase NEDD4-like isoform X1 [Larimichthys crocea]
Soc17G008970	dohh	blue	9.2306	Deoxyhypusine hydroxylase [Collichthys lucidus]
Soc03G001630	carD	blue	9.1938	cyclic AMP receptor-like protein A isoform X1 [Larimichthys crocea]
Soc17G004350	Prss57	blue	9.08657	mast cell protease 1A [Larimichthys crocea]
Soc03G001810	TBC1D4	blue	9.07099	TBC1 domain family member 4 isoform X5 [Larimichthys crocea]
Soc12G002370	slc35b1	blue	9.05906	Solute carrier family 35 member B1 [Collichthys lucidus]
Soc09G006120	surf1	blue	9.03048	surfeit locus protein 1 [Larimichthys crocea]
Soc06G005130	rpl4-a	blue	8.99273	60S ribosomal protein L4 isoform X1 [Larimichthys crocea]
Soc23G003900	Ahctf1	blue	8.98994	protein ELYS [Larimichthys crocea]
Soc13G004750	LRR1	blue	8.97185	Leucine-rich repeat protein 1 4-1BB-mediated-signaling molecule 4-1BBlrr LRR-repeat protein 1 [Collichthys lucidus]
Soc19G003950	Nfs1	blue	8.93607	Cysteine desulfurase, mitochondrial [Larimichthys crocea]
Soc15G006230	Inpp5e	blue	8.91394	72 kDa inositol polyphosphate 5-phosphatase [Larimichthys crocea]
Soc18G009160	SIKE1	blue	8.91383	suppressor of IKBKE 1 [Sparus aurata]
Soc22G006240	--	blue	8.76405	Sperm surface protein Sp17 Sperm autoantigenic protein 17 [Larimichthys crocea]
Soc15G010180	mrpl41	blue	8.66344	39S ribosomal protein L41, mitochondrial [Larimichthys crocea]
Soc19G001610	MITF	blue	8.63757	transcription factor E3 [Larimichthys crocea]
Soc24G005630	Socs2	blue	8.61236	suppressor of cytokine signaling 2 [Larimichthys crocea]
MSTRG.11241	Nlrp12	blue	8.6024	ribonuclease inhibitor-like [Sparus aurata]
Soc03G002400	MPC2	blue	8.53951	mitochondrial pyruvate carrier 2 [Larimichthys crocea]
MSTRG.20413	--	blue	8.52931	-
Soc16G001720	Epc1	blue	8.52216	Enhancer of polycomb -like protein 1 [Collichthys lucidus]
Soc24G005710	CPED1	blue	8.49046	PREDICTED: cadherin-like and PC-esterase domain-containing protein 1 isoform X2 [Lates calcarifer]
Soc18G001800	TSHZ2	blue	8.4644	teashirt homolog 2 isoform X1 [Larimichthys crocea]
Soc08G007400	Gsk3a	blue	8.4395	glycogen synthase kinase-3 beta-like [Labrus bergylta]
Soc01G001990	Elf4	blue	8.39697	ETS-related transcription factor Elf-4 isoform X1 [Larimichthys crocea]
Soc13G007250	--	blue	8.32475	Gamma-2-syntrophin [Collichthys lucidus]
Soc10G004280	POLR2A	blue	8.30439	DNA-directed RNA polymerase II subunit RPB1 [Sparus aurata]
Soc17G001660	NOS1AP	blue	8.29287	PREDICTED: LOW QUALITY PROTEIN: carboxyl-terminal PDZ ligand of neuronal nitric oxide synthase protein-like [Lates calcarifer]
Soc17G001970	Bloc1s2	blue	8.2904	Biogenesis of lysosome-related organelles complex 1 subunit 2 [Collichthys lucidus]
Soc15G007840	DMXL1	blue	8.27791	DmX-like protein 1 [Larimichthys crocea]
Soc23G007000	paqr5b	blue	8.2357	membrane progestin receptor gamma isoform X1 [Larimichthys crocea]
MSTRG.1672	--	blue	8.20635	PREDICTED: cytochrome P450 3A40-like [Cyprinodon variegatus]
Soc17G004440	HMG20B	blue	8.19267	SWI/SNF-related matrix-associated actin-dependent regulator of chromatin subfamily E member 1-related isoform X1 [Larimichthys crocea]
Soc22G008210	KIAA0100	blue	8.16732	protein KIAA0100 homolog isoform X7 [Larimichthys crocea]
Soc14G008090	RAI1	blue	8.0741	transcription factor 20 isoform X2 [Larimichthys crocea]
Soc06G002690	zfpm1	blue	8.046	zinc finger protein ZFPM1 [Larimichthys crocea]
Soc19G006370	gnb1	blue	8.03541	guanine nucleotide-binding protein G(I)/G(S)/G(T) subunit beta-1-like [Acanthochromis polyacanthus]
Soc22G009820	ddx6	blue	7.98075	probable ATP-dependent RNA helicase DDX6 [Larimichthys crocea]
Soc21G008340	LGALS8	blue	7.93461	galectin-8-like isoform X2 [Larimichthys crocea]
Soc05G004580	sap30l	blue	7.919	histone deacetylase complex subunit SAP30L [Larimichthys crocea]
Soc04G001100	ATbp	blue	7.89122	AT-rich binding protein [Larimichthys crocea]
Soc16G003210	ZZZ3	blue	7.88064	ZZ-type zinc finger-containing protein 3 [Larimichthys crocea]
Soc21G007720	--	blue	7.83653	Transcription factor [Collichthys lucidus]
Soc03G007150	C21orf62	blue	7.80961	regulatory-associated protein of mTOR [Platysternon megacephalum]
Soc01G002070	Ndufa1	blue	7.79989	NADH dehydrogenase [ubiquinone] 1 alpha subcomplex subunit 1 [Sander lucioperca]
Soc24G000130	MGST1	blue	7.74955	microsomal glutathione S-transferase 1-like protein [Labeo rohita]
Soc13G001020	Eif5	blue	7.71502	eukaryotic translation initiation factor 5 [Sparus aurata]
Soc16G003950	ift22	blue	7.62997	Intraflagellar transport protein 22 -like protein [Collichthys lucidus]
Soc08G003220	PEX1	blue	7.62945	peroxisome biogenesis factor 1 isoform X2 [Larimichthys crocea]
Soc13G000530	dtd2	blue	7.58086	D-aminoacyl-tRNA deacylase 2 [Echeneis naucrates]
Soc15G009590	--	blue	7.5293	Immediate early response 3-interacting protein 1 [Larimichthys crocea]
Soc09G001080	--	blue	7.52869	lung adenoma susceptibility protein 2 [Larimichthys crocea]
MSTRG.14134	--	blue	7.45583	WD repeat-containing protein 3 isoform X1 [Xiphophorus maculatus]
Soc02G005190	tbce	blue	7.40688	Tubulin-specific chaperone E Tubulin-folding cofactor E [Larimichthys crocea]
Soc14G000220	EBF3	blue	7.38551	transcription factor COE3 isoform X1 [Larimichthys crocea]
Soc21G002990	AKAP7	blue	7.38533	A-kinase anchoring protein 7 [Larimichthys crocea]
Soc12G011280	ZNF646	blue	7.37848	zinc finger protein 850 [Larimichthys crocea]
Soc20G005170	znf687a	blue	7.37721	zinc finger protein 687a [Larimichthys crocea]
Soc04G000760	--	blue	7.33387	LOW QUALITY PROTEIN: NACHT, LRR and PYD domains-containing protein 14-like [Sparus aurata]
Soc20G006290	ATG12	blue	7.29821	ubiquitin-like protein ATG12 [Parambassis ranga]
Soc04G006020	ZFHX4	blue	7.27504	zinc finger homeobox protein 4 isoform X1 [Larimichthys crocea]
Soc17G008880	TRAPPC8	blue	7.2693	trafficking protein particle complex subunit 8 isoform X1 [Larimichthys crocea]
Soc22G001690	--	blue	7.25296	zinc finger protein 721-like [Larimichthys crocea]
Soc20G004290	brd9	blue	7.25071	bromodomain-containing protein 9 [Larimichthys crocea]
Soc04G003640	WDR60	blue	7.2437	WD repeat-containing protein 60 isoform X1 [Larimichthys crocea]
Soc16G000620	--	blue	7.21771	zinc finger protein 605 [Larimichthys crocea]
Soc15G000750	GIMAP8	blue	7.20803	GTPase IMAP family member 8 [Collichthys lucidus]
Soc19G010620	Matn4	blue	7.10285	PREDICTED: matrilin-4 isoform X1 [Stegastes partitus]
Soc04G004670	ABHD10	blue	7.08322	Mycophenolic acid acyl-glucuronide esterase, mitochondrial [Larimichthys crocea]
Soc15G007590	MSH3	blue	7.01337	DNA mismatch repair protein Msh3 [Larimichthys crocea]
Soc20G006410	COX6B1	blue	6.99345	Cytochrome c oxidase subunit 6B1 [Collichthys lucidus]
Soc22G003180	--	blue	6.96584	caspase recruitment domain-containing protein 8 [Larimichthys crocea]
Soc11G003070	arl13b	blue	6.94909	ADP-ribosylation factor-like protein 13B isoform X2 [Larimichthys crocea]
Soc23G005090	lsm14a	blue	6.9172	protein LSM14 homolog A isoform X1 [Larimichthys crocea]
Soc18G003510	PFKFB2	blue	6.9167	6-phosphofructo-2-kinase/fructose-2,6-bisphosphatase 2 isoform X2 [Larimichthys crocea]
Soc08G005650	thrb	blue	6.88708	thyroid hormone receptor b long isoform [Sciaenops ocellatus]
Soc05G003580	Lig3	blue	6.87353	DNA ligase 3 [Larimichthys crocea]
Soc15G008320	RNF214	blue	6.87229	RING finger protein 214 [Collichthys lucidus]
Soc09G004960	SCARB2	blue	6.85108	lysosome membrane protein 2 [Larimichthys crocea]
Soc18G010030	STK35	blue	6.84842	serine/threonine-protein kinase 35 [Larimichthys crocea]
Soc22G008670	Dyrk1a	blue	6.82585	dual specificity tyrosine-phosphorylation-regulated kinase 1A isoform X2 [Larimichthys crocea]
Soc13G007200	Mgst3	blue	6.80134	microsomal glutathione S-transferase 3-like [Labrus bergylta]
Soc11G004070	ralb-a	blue	6.75398	Ras-related protein O-RAL [Collichthys lucidus]
Soc12G011390	FBXL19	blue	6.74873	F-box/LRR-repeat protein 19-like [Sparus aurata]
Soc13G008880	Fam241a	blue	6.73881	CD032 protein [Salmo salar]
Soc09G001490	RNF180	blue	6.71245	E3 ubiquitin-protein ligase RNF180 [Collichthys lucidus]
Soc20G002210	rnf146	blue	6.67646	E3 ubiquitin-protein ligase rnf146 [Larimichthys crocea]
Soc03G006320	adat3	blue	6.53491	probable inactive tRNA-specific adenosine deaminase-like protein 3 isoform X1 [Larimichthys crocea]
Soc15G004700	rilpl2	blue	6.52987	RILP-like protein 2 [Larimichthys crocea]
Soc17G002850	chd1l	blue	6.50649	Chromodomain-helicase-DNA-binding protein 1-like [Larimichthys crocea]
MSTRG.9111	--	blue	6.47273	Serine/threonine-protein kinase/endoribonuclease IRE1 [Collichthys lucidus]
Soc08G001620	Ubap2l	blue	6.44299	ubiquitin-associated protein 2-like isoform X1 [Larimichthys crocea]
Soc18G000260	Uxt	blue	6.44141	protein UXT [Larimichthys crocea]
Soc05G004010	ORAI2	blue	6.40197	protein orai-2 [Larimichthys crocea]
Soc05G006970	Cenpv	blue	6.33466	centromere protein V [Larimichthys crocea]
Soc15G006120	Hscb	blue	6.31429	iron-sulfur cluster co-chaperone protein HscB, mitochondrial [Larimichthys crocea]
Soc06G002550	Cbfb	blue	6.30629	core-binding factor subunit beta isoform X1 [Larimichthys crocea]
Soc13G007760	MTRES1	blue	6.3005	mitochondrial transcription rescue factor 1 isoform X2 [Sander lucioperca]
Soc02G010920	keap1b	blue	6.27392	kelch-like ECH-associated protein 1 [Larimichthys crocea]
Soc06G003870	PDE3A	blue	6.26824	cGMP-inhibited 3',5'-cyclic phosphodiesterase A isoform X1 [Larimichthys crocea]
Soc16G004210	ROCK1	blue	6.25656	rho-associated protein kinase 1 isoform X1 [Larimichthys crocea]
Soc10G002560	Clcn5	blue	6.2121	H(+)/Cl(-) exchange transporter 5 isoform X1 [Larimichthys crocea]
Soc16G009110	NDUFB3	blue	6.18984	NADH dehydrogenase [ubiquinone] 1 beta subcomplex subunit 3 [Larimichthys crocea]
Soc05G004690	RNF26	blue	6.1548	E3 ubiquitin-protein ligase RNF26 [Larimichthys crocea]
Soc21G004350	C1orf115	blue	6.11433	C1orf115 isoform 1 [Pongo abelii]
Soc08G004960	mrpl36	blue	6.10282	39S ribosomal protein L36, mitochondrial [Larimichthys crocea]
Soc07G008480	Prkn	blue	6.0103	E3 ubiquitin-protein ligase parkin isoform X3 [Monopterus albus]
Soc07G005930	fam149b1	blue	5.99627	protein FAM149B1 isoform X2 [Larimichthys crocea]
Soc12G002560	ZNF281	blue	5.97396	Zinc finger protein 1 [Collichthys lucidus]
Soc23G008890	USP6NL	blue	5.96806	USP6 N-terminal-like protein isoform X3 [Larimichthys crocea]
Soc18G005920	mfsd5	blue	5.96416	molybdate-anion transporter [Larimichthys crocea]
Soc24G001530	Snx4	blue	5.93973	sorting nexin-4-like [Larimichthys crocea]
Soc02G009010	TOPORS	blue	5.91141	E3 ubiquitin-protein ligase Topors [Larimichthys crocea]
Soc08G000180	Lsm10	blue	5.89356	U7 snRNA-associated Sm-like protein LSm10 [Larimichthys crocea]
Soc04G004640	Spata13	blue	5.87482	Spermatogenesis-associated protein 13 APC-stimulated guanine nucleotide exchange factor 2 [Larimichthys crocea]
Soc14G003000	DNAJC7	blue	5.82228	dnaJ homolog subfamily C member 7 isoform X1 [Larimichthys crocea]
Soc14G008560	Arhgap23	blue	5.81345	rho GTPase-activating protein 23 isoform X4 [Larimichthys crocea]
Soc04G007200	CHCHD7	blue	5.77372	Coiled-coil-helix-coiled-coil-helix domain-containing protein 7 [Collichthys lucidus]
Soc12G008880	FAM234B	blue	5.69822	protein FAM234B [Larimichthys crocea]
MSTRG.7583	--	blue	5.63966	zinc finger protein Xfin [Larimichthys crocea]
MSTRG.8474	--	blue	5.62969	-
Soc11G002610	atg13	blue	5.59794	autophagy-related protein 13 isoform X1 [Larimichthys crocea]
Soc19G009780	--	blue	5.58141	bromo and FHA domain-containing protein DDB_G0267958-like, partial [Perca flavescens]
Soc04G000110	--	blue	5.5758	LOW QUALITY PROTEIN: NACHT, LRR and PYD domains-containing protein 14-like [Sparus aurata]
Soc01G004650	CNOT6	blue	5.57058	CCR4-NOT transcription complex subunit 6 isoform X1 [Larimichthys crocea]
Soc09G004760	MPO	blue	5.56981	Eosinophil peroxidase [Larimichthys crocea]
Soc09G005540	rnf170	blue	5.56128	E3 ubiquitin-protein ligase RNF170 [Larimichthys crocea]
Soc12G005220	Cant1	blue	5.54895	soluble calcium-activated nucleotidase 1 isoform X1 [Larimichthys crocea]
Soc23G005330	LRRC28	blue	5.36363	leucine-rich repeat-containing protein 28 [Larimichthys crocea]
Soc19G003380	UBE2J2	blue	5.30873	ubiquitin-conjugating enzyme E2 J2 isoform X1 [Larimichthys crocea]
Soc07G008250	Nfkb2	blue	5.28561	nuclear factor NF-kappa-B p100 subunit isoform X1 [Larimichthys crocea]
Soc23G003180	cmc2	blue	5.28118	COX assembly mitochondrial protein 2 -like protein [Collichthys lucidus]
Soc13G000760	Eif2ak3	blue	5.27771	eukaryotic translation initiation factor 2-alpha kinase 3 [Larimichthys crocea]
Soc21G001900	CEP128	blue	5.23938	centrosomal protein of 128 kDa isoform X1 [Larimichthys crocea]
Soc12G010650	ANAPC2	blue	5.23402	anaphase-promoting complex subunit 2 [Larimichthys crocea]
Soc01G006410	zc4h2	blue	5.22554	zinc finger C4H2 domain-containing protein isoform X2 [Sparus aurata]
MSTRG.7272	--	blue	5.21719	-
Soc13G001540	RTF1	blue	5.17824	RNA polymerase-associated protein RTF1 homolog [Larimichthys crocea]
Soc14G005140	ric8a	blue	5.17646	synembryn-A isoform X1 [Larimichthys crocea]
Soc09G001730	TMEM203	blue	5.16945	transmembrane protein 203 [Takifugu rubripes]
Soc20G000930	pabpc1a	blue	5.13038	polyadenylate-binding protein 1 isoform X1 [Larimichthys crocea]
Soc07G005580	ABRAXAS2	blue	5.03185	BRISC complex subunit Abraxas 2 isoform X1 [Larimichthys crocea]
Soc11G001200	PSPC1	blue	5.02692	paraspeckle component 1 [Larimichthys crocea]
Soc02G008630	USO1	blue	4.95251	general vesicular transport factor p115 isoform X4 [Larimichthys crocea]
MSTRG.2682	POFUT2	blue	4.84078	GDP-fucose protein O-fucosyltransferase 2 [Larimichthys crocea]
Soc01G002630	pdzd11	blue	4.83092	PDZ domain-containing protein 11 [Larimichthys crocea]
Soc16G007590	Septin2	blue	4.81412	septin-2 isoform X2 [Larimichthys crocea]
Soc23G006980	tle3b	blue	4.77182	transducin-like enhancer protein 3-B isoform X3 [Cottoperca gobio]
Soc09G000220	dnajc25	blue	4.74401	DnaJ -like protein subfamily C member 25 [Collichthys lucidus]
Soc09G004210	zmat5	blue	4.68577	Zinc finger matrin-type protein 5 U11/U12 small nuclear ribonucleoprotein 20 kDa protein [Larimichthys crocea]
Soc13G009150	Rdh14	blue	4.67136	retinol dehydrogenase 14 [Larimichthys crocea]
MSTRG.10151	--	blue	4.66615	-
Soc01G007840	ATOX1	blue	4.65396	copper transport protein ATOX1 [Larimichthys crocea]
Soc16G006480	tcf3	blue	4.62905	transcription factor E2-alpha-like isoform X4 [Larimichthys crocea]
Soc09G003000	KLHL8	blue	4.61573	kelch-like protein 8 [Larimichthys crocea]
Soc10G005240	PPP1R14B	blue	4.60989	protein phosphatase 1 regulatory subunit 14B [Oreochromis niloticus]
Soc08G001170	clptm1l	blue	4.59693	Cleft lip and palate transmembrane protein 1-like protein [Larimichthys crocea]
MSTRG.3153	--	blue	4.58818	-
Soc14G006700	GID4	blue	4.57118	glucose-induced degradation protein 4 homolog [Larimichthys crocea]
Soc01G005180	ATRX	blue	4.56521	transcriptional regulator ATRX isoform X1 [Larimichthys crocea]
Soc01G006370	Stag2	blue	4.54825	cohesin subunit SA-2 [Larimichthys crocea]
Soc20G004690	ALG2	blue	4.44217	alpha-1,3/1,6-mannosyltransferase ALG2 [Larimichthys crocea]
Soc08G001500	--	blue	4.43344	Zinc finger protein 510 [Collichthys lucidus]
Soc06G010400	CKMT1	blue	4.39556	creatine kinase U-type, mitochondrial [Larimichthys crocea]
Soc15G007580	--	blue	4.3895	CD59B glycoprotein [Larimichthys crocea]
Soc02G007390	MIEF1	blue	4.37717	mitochondrial dynamics protein MID51 [Larimichthys crocea]
Soc09G006240	C18orf25	blue	4.36895	C18orf25 homolog [Anoplopoma fimbria]
Soc20G008510	ETS1	blue	4.34251	Protein c-ets-1-B [Collichthys lucidus]
Soc16G010750	EXOC3	blue	4.2704	Exocyst complex component 3 Exocyst complex component Sec6 [Larimichthys crocea]
Soc07G008090	slc30a6	blue	4.2072	zinc transporter 6 [Larimichthys crocea]
Soc08G002330	Ehmt2	blue	4.17834	histone-lysine N-methyltransferase EHMT2 isoform X5 [Larimichthys crocea]
Soc17G006730	Xxylt1	blue	4.10878	xyloside xylosyltransferase 1 [Larimichthys crocea]
Soc06G001380	Csnk2a2	blue	4.09352	casein kinase II subunit alpha' [Larimichthys crocea]
Soc22G003590	Kcne4	blue	4.07661	potassium voltage-gated channel subfamily E member 4 [Larimichthys crocea]
Soc04G006480	SNX16	blue	4.03884	Sorting nexin-16 [Collichthys lucidus]
Soc13G000540	DTD2	blue	4.02499	PREDICTED: probable D-tyrosyl-tRNA(Tyr) deacylase 2 isoform X2 [Austrofundulus limnaeus]
Soc17G001480	PSMG4	blue	3.98607	proteasome assembly chaperone 4 [Seriola dumerili]
Soc20G006300	isoc2	blue	3.98021	isochorismatase domain-containing protein 2 isoform X1 [Larimichthys crocea]
Soc20G001320	FBXL4	blue	3.95812	F-box/LRR-repeat protein 4 [Larimichthys crocea]
Soc15G003600	serinc5	blue	3.94794	serine incorporator 5 [Larimichthys crocea]
Soc08G008700	--	blue	3.91915	zinc finger protein 845-like [Larimichthys crocea]
Soc22G002580	lyrm9	blue	3.87827	LYR motif-containing protein 9 [Larimichthys crocea]
Soc18G002690	gid8b	blue	3.85562	glucose-induced degradation protein 8 homolog isoform X1 [Oreochromis niloticus]
Soc22G000950	PLEKHG1	blue	3.80619	pleckstrin homology domain-containing family G member 2 [Seriola lalandi dorsalis]
Soc01G006510	rps6ka6	blue	3.78439	LOW QUALITY PROTEIN: ribosomal protein S6 kinase alpha-6 [Larimichthys crocea]
Soc13G007950	babam2	blue	3.74998	BRISC and BRCA1-A complex member 2 [Larimichthys crocea]
Soc16G006590	cactin	blue	3.72739	cactin [Larimichthys crocea]
Soc12G011410	SOCS7	blue	3.67257	PREDICTED: LOW QUALITY PROTEIN: suppressor of cytokine signaling 7-like [Lates calcarifer]
Soc14G007100	CBY1	blue	3.66711	protein chibby homolog 1 isoform X2 [Larimichthys crocea]
Soc03G007370	IL1R1	blue	3.64802	interleukin-1 receptor-like 1 [Larimichthys crocea]
Soc11G003010	MTRF1	blue	3.57529	Peptide chain release factor 1, mitochondrial [Larimichthys crocea]
Soc18G006760	RBM15	blue	3.52458	RNA-binding protein 15 [Larimichthys crocea]
Soc23G009360	VPS13C	blue	3.52352	vacuolar protein sorting-associated protein 13C isoform X2 [Larimichthys crocea]
Soc15G000690	Shld3	blue	3.5215	shieldin complex subunit 3 isoform X2 [Larimichthys crocea]
Soc22G007200	TRIM59	blue	3.47384	tripartite motif-containing protein 59 [Larimichthys crocea]
Soc13G008630	esr2	blue	3.42617	RecName: Full=Estrogen receptor beta; Short=ER-beta; AltName: Full=Nuclear receptor subfamily 3 group A member 2 [Micropogonias undulatus]
Soc23G009210	Idh3a	blue	3.40527	isocitrate dehydrogenase [NAD] subunit alpha, mitochondrial-like isoform X1 [Larimichthys crocea]
Soc10G006990	--	blue	3.38968	zinc finger protein 501 [Larimichthys crocea]
Soc17G006060	use1	blue	3.38248	vesicle transport protein USE1 [Larimichthys crocea]
MSTRG.5888	--	blue	3.35535	TAF5-like RNA polymerase II p300/CBP-associated factor-associated factor [Channa argus]
Soc06G010010	borcs5	blue	3.34137	BLOC-1-related complex subunit 5 [Larimichthys crocea]
Soc10G003910	ARAP2	blue	3.2937	Arf-GAP with Rho-GAP domain, ANK repeat and PH domain-containing protein 2 Centaurin-delta-1 [Larimichthys crocea]
Soc05G004070	Cadm1	blue	3.29151	cell adhesion molecule 1 isoform X2 [Larimichthys crocea]
Soc15G004270	SSH1	blue	3.28239	protein phosphatase Slingshot homolog 1 isoform X1 [Larimichthys crocea]
Soc10G007160	med11	blue	3.26296	mediator of RNA polymerase II transcription subunit 11 [Larimichthys crocea]
Soc21G004520	Fbxo30	blue	3.22111	F-box only protein 30 [Larimichthys crocea]
Soc02G000420	saraf	blue	3.20364	Store-operated calcium entry-associated regulatory factor [Larimichthys crocea]
Soc05G009080	Kat5	blue	3.16419	histone acetyltransferase KAT5 isoform X1 [Larimichthys crocea]
Soc11G003360	GEMIN8	blue	3.13357	gem-associated protein 8 isoform X1 [Anabas testudineus]
Soc07G002350	MLH1	blue	3.12351	DNA mismatch repair protein Mlh1 [Larimichthys crocea]
Soc10G000770	RNF175	blue	3.11695	RING finger protein 175-like [Sphaeramia orbicularis]
Soc11G000190	ddrgk1	blue	3.10384	DDRGK domain-containing protein 1 [Oreochromis niloticus]
Soc23G006500	PDE8A	blue	3.06848	high affinity cAMP-specific and IBMX-insensitive 3',5'-cyclic phosphodiesterase 8A [Larimichthys crocea]
Soc03G002380	CEP97	blue	3.05578	centrosomal protein of 97 kDa isoform X1 [Larimichthys crocea]
Soc15G004770	ZCCHC8	blue	3.05129	zinc finger CCHC domain-containing protein 8 [Seriola lalandi dorsalis]
Soc04G001770	klhl15	blue	2.90303	kelch-like protein 15 isoform X1 [Larimichthys crocea]
MSTRG.12087	--	blue	2.83499	collagen alpha-1(I) chain-like [Bos indicus x Bos taurus]
Soc24G005500	rpl18a	blue	2.82566	60S ribosomal protein L18a isoform X2 [Sphaeramia orbicularis]
MSTRG.9160	--	blue	2.77144	hypothetical protein D5F01_LYC22576 [Larimichthys crocea]
Soc20G006080	JOSD2	blue	2.75809	PREDICTED: josephin-2 isoform X2 [Nothobranchius furzeri]
Soc18G002410	tmem198	blue	2.7306	Transmembrane protein 198 [Larimichthys crocea]
Soc16G006300	mau2	blue	2.63483	MAU2 chromatid cohesion factor homolog isoform X1 [Oreochromis aureus]
Soc04G004570	POLR1D	blue	2.59668	protein POLR1D isoform X1 [Larimichthys crocea]
Soc20G002270	FBXO32	blue	2.55512	F-box only protein 32 [Larimichthys crocea]
Soc17G006470	clcc1	blue	2.55336	chloride channel CLIC-like protein 1 isoform X2 [Larimichthys crocea]
Soc12G001030	Nlrp3	blue	2.50907	LOW QUALITY PROTEIN: NACHT, LRR and PYD domains-containing protein 12 [Larimichthys crocea]
Soc14G000670	ASB3	blue	2.49088	ankyrin repeat and SOCS box protein 3 isoform X1 [Larimichthys crocea]
Soc01G000520	SIL1	blue	2.44769	nucleotide exchange factor SIL1 [Larimichthys crocea]
Soc13G004770	RPAP1	blue	2.39162	RNA polymerase II-associated protein 1 [Larimichthys crocea]
MSTRG.11190	--	blue	2.32981	F-box and leucine-rich repeat protein 14 [Platysternon megacephalum]
Soc18G006650	mapk14a	blue	2.27354	mitogen-activated protein kinase 14A-like isoform X2 [Larimichthys crocea]
Soc23G008260	Pacsin3	blue	2.23286	LOW QUALITY PROTEIN: protein kinase C and casein kinase II substrate protein 3 [Larimichthys crocea]
Soc01G004520	SLC35A4	blue	2.17969	SLC35A4 upstream open reading frame protein-like [Larimichthys crocea]
Soc22G000470	rnf169	blue	2.17035	E3 ubiquitin-protein ligase RNF169 [Collichthys lucidus]
Soc02G007280	UBL5	blue	2.14753	ubiquitin-like protein 5 [Larimichthys crocea]
Soc02G011670	RCOR3	blue	2.08928	REST corepressor 3 [Larimichthys crocea]
Soc19G002730	Nudt2	blue	1.9202	bis(5'-nucleosyl)-tetraphosphatase [asymmetrical] [Larimichthys crocea]
Soc02G012380	--	blue	1.87511	heme-binding protein 1 [Larimichthys crocea]
Soc12G007950	--	blue	1.87511	zinc finger protein 568-like [Larimichthys crocea]
Soc22G003580	ACSL3	blue	1.85449	Long-chain-fatty-acid--CoA ligase 3 [Larimichthys crocea]
Soc02G003050	Sirt7	blue	1.85318	NAD-dependent protein deacetylase sirtuin-7 [Larimichthys crocea]
Soc07G002640	SPTLC3	blue	1.82724	Serine palmitoyltransferase 3 [Larimichthys crocea]
Soc08G008760	--	blue	1.81013	hypothetical protein E3U43_017799 [Larimichthys crocea]
Soc16G007430	CCDC18	blue	1.67858	Coiled-coil domain-containing protein 18 Sarcoma antigen NY-SAR-24 [Larimichthys crocea]
MSTRG.14272	--	blue	1.52664	Brain acid soluble protein 1 -like protein [Collichthys lucidus]
Soc12G011020	Sgf29	blue	1.45184	SAGA-associated factor 29 isoform X1 [Cottoperca gobio]
Soc08G005080	eif3i	blue	1.39312	eukaryotic translation initiation factor 3 subunit I [Seriola lalandi dorsalis]
Soc01G006420	--	blue	1.29327	PREDICTED: uncharacterized protein LOC109647160 isoform X1 [Paralichthys olivaceus]
Soc11G004620	--	blue	1.09172	oocyte zinc finger protein XlCOF6-like [Larimichthys crocea]

## Sheet: Green_hub_150
Gene	Symbol	String ID	moduleColors	All.kWithin	Description
Soc23G002250	BOLA3	BOLA3	green	41.4599	bolA-like protein 3 [Larimichthys crocea]
Soc02G000730	CHCHD10	chchd10	green	130.215	coiled-coil-helix-coiled-coil-helix domain-containing protein 10, mitochondrial [Larimichthys crocea]
Soc05G002320	Dlat	dlat	green	68.9727	dihydrolipoyllysine-residue acetyltransferase component of pyruvate dehydrogenase complex, mitochondrial [Larimichthys crocea]
Soc04G001810	PDHA1	pdha1a	green	0.630958	pyruvate dehydrogenase E1 component subunit alpha, mitochondrial isoform X1 [Larimichthys crocea]
Soc21G000560	lyrm2	lyrm2	green	19.8785	LYR motif-containing protein 2 [Larimichthys crocea]
Soc09G004340	Iscu	si:ch211-191d15.2	green	10.1985	Iron-sulfur cluster assembly enzyme ISCU, mitochondrial [Collichthys lucidus]
Soc22G006080	CHCHD2	chchd2	green	35.3903	Coiled-coil-helix-coiled-coil-helix domain-containing protein 2 [Larimichthys crocea]
Soc12G008560	Aco2	aco2	green	113.836	Aconitate hydratase, mitochondrial [Larimichthys crocea]
Soc14G007140	Aco2	aco2	green	45.3903	aconitate hydratase, mitochondrial [Larimichthys crocea]
Soc21G000670	Ndufaf4	ndufaf4	green	30.3996	NADH dehydrogenase [ubiquinone] 1 alpha subcomplex assembly factor 4 [Larimichthys crocea]
Soc20G010220	NDUFAF6	ndufaf6	green	9.55499	NADH dehydrogenase (ubiquinone) complex I, assembly factor 6 isoform X1 [Sander lucioperca]
Soc02G010940	fdx2	fdx1l	green	9.96075	PREDICTED: adrenodoxin-like protein, mitochondrial isoform X3 [Lates calcarifer]
Soc16G007850	ccdc39	CCDC39	green	136.545	coiled-coil domain-containing protein 39 [Larimichthys crocea]
Soc08G006510	Tekt2	tekt2	green	119.168	Tektin-2 Tektin-t [Collichthys lucidus]
Soc19G000820	Cfap57	wdr65	green	117.412	cilia- and flagella-associated protein 57 isoform X1 [Larimichthys crocea]
Soc16G001930	PIH1D3	pih1d3	green	127.438	protein PIH1D3 [Larimichthys crocea]
Soc14G008200	rsph1	RSPH1	green	121.458	radial spoke head 1 homolog [Larimichthys crocea]
Soc23G002880	Gas8	gas8	green	112.395	dynein regulatory complex subunit 4-like [Larimichthys crocea]
Soc17G008960	Rsph4a	rsph4a	green	133.635	radial spoke head protein 6 homolog A [Larimichthys crocea]
Soc06G002320	HYDIN	hydin	green	134.037	hydrocephalus-inducing protein homolog isoform X2 [Larimichthys crocea]
Soc21G004870	drc1	drc1	green	107.168	dynein regulatory complex protein 1 [Larimichthys crocea]
Soc13G008540	ccdc65	ccdc65	green	115.931	dynein regulatory complex subunit 2 [Larimichthys crocea]
Soc15G005820	coq5	COQ5	green	61.6671	2-methoxy-6-polyprenyl-1,4-benzoquinol methylase, mitochondrial [Sparus aurata]
Soc12G005850	UQCRC2	uqcrc2b	green	89.4887	cytochrome b-c1 complex subunit 2, mitochondrial [Larimichthys crocea]
Soc14G006460	UQCRC2	uqcrc2b	green	33.9948	Cytochrome b-c1 complex subunit 2 [Larimichthys crocea]
Soc07G006730	cyc	cycsb	green	53.9756	cytochrome c [Parambassis ranga]
Soc04G002680	PDSS1	pdss1	green	60.3943	Decaprenyl-diphosphate synthase subunit 1 [Larimichthys crocea]
Soc12G010170	SCO1	SCO1	green	78.7856	protein SCO1 homolog, mitochondrial [Larimichthys crocea]
Soc17G001740	atpaf1	atpaf1	green	45.2898	ATP synthase mitochondrial F1 complex assembly factor 1 [Larimichthys crocea]
Soc20G002870	MRPL13	mrpl13	green	76.721	39S ribosomal protein L13, mitochondrial [Larimichthys crocea]
Soc07G004170	Cox15	cox15	green	110.144	Cytochrome c oxidase assembly protein COX15-like protein [Larimichthys crocea]
Soc03G003320	FASTKD5	FASTKD5	green	76.4078	FAST kinase domain-containing protein 5, mitochondrial [Collichthys lucidus]
Soc23G001120	TRMT10C	trmt10c	green	33.0084	Mitochondrial ribonuclease P protein 1 [Collichthys lucidus]
Soc01G007400	ptcd3	ptcd3	green	41.925	pentatricopeptide repeat domain-containing protein 3, mitochondrial [Larimichthys crocea]
Soc23G004220	Ddx28	ddx28	green	64.145	probable ATP-dependent RNA helicase DDX28 [Larimichthys crocea]
Soc07G000600	Chchd1	chchd1	green	9.32574	coiled-coil-helix-coiled-coil-helix domain-containing protein 1 [Larimichthys crocea]
Soc09G006050	ptcd2	ptcd2	green	69.1623	Pentatricopeptide repeat-containing protein 2, mitochondrial [Larimichthys crocea]
Soc11G001790	Fastkd2	fastkd2	green	47.6483	FAST kinase domain-containing protein 2, mitochondrial [Larimichthys crocea]
Soc07G006320	lrpprc	lrpprc	green	87.6609	Leucine-rich PPR motif-containing protein, mitochondrial [Collichthys lucidus]
Soc19G010280	PCK1	pck1	green	123.438	phosphoenolpyruvate carboxykinase, cytosolic [GTP] [Larimichthys crocea]
Soc14G006690	Atpaf2	atpaf2	green	70.9239	ATP synthase mitochondrial F1 complex assembly factor 2 [Larimichthys crocea]
Soc04G003030	KIF9	KIF9	green	114.989	Kinesin-like protein KIF9 [Larimichthys crocea]
Soc12G007900	DRG2	drg2	green	13.3405	Developmentally-regulated GTP-binding protein 2 [Collichthys lucidus]
Soc19G007720	CAPZB	capzb	green	3.44683	F-actin-capping protein subunit beta isoform X1 [Larimichthys crocea]
Soc23G001390	ACSF3	LOC562292	green	99.8285	acyl-CoA synthetase family member 3, mitochondrial [Larimichthys crocea]
Soc12G007760	Ndufab1	ndufab1b	green	58.5467	Acyl carrier protein, mitochondrial [Larimichthys crocea]
Soc19G011100	aldh4a1	aldh4a1	green	98.7073	delta-1-pyrroline-5-carboxylate dehydrogenase, mitochondrial [Larimichthys crocea]
Soc19G001360	TXNRD3	txnrd1	green	82.0523	thioredoxin reductase 1, cytoplasmic-like isoform X1 [Sparus aurata]
Soc04G001280	ECI2	zgc:92030	green	32.297	enoyl-CoA delta isomerase 2, mitochondrial [Sparus aurata]
Soc19G000790	ACAD9	acad9	green	67.6905	Acyl-CoA dehydrogenase family member 9, mitochondrial [Collichthys lucidus]
Soc22G002150	Akap1	akap1b	green	14.5806	A-kinase anchor protein 1, mitochondrial [Larimichthys crocea]
Soc03G001330	MRPL30	MRPL30	green	108.003	39S ribosomal protein L30, mitochondrial [Larimichthys crocea]
Soc16G002970	NDUFV2	ndufv2	green	46.667	NADH dehydrogenase [ubiquinone] flavoprotein 2, mitochondrial [Larimichthys crocea]
Soc23G001140	MRPL16	mrpl16	green	90.7109	39S ribosomal protein L16, mitochondrial [Larimichthys crocea]
Soc08G001420	mrpl24	mrpl24	green	127.166	39S ribosomal protein L24, mitochondrial [Larimichthys crocea]
Soc17G007310	NDUFA7	ndufa7	green	44.5525	NADH dehydrogenase [ubiquinone] 1 alpha subcomplex subunit 7 [Larimichthys crocea]
Soc14G004540	ndufa4	ndufa4	green	14.186	Cytochrome c oxidase subunit NDUFA4 [Collichthys lucidus]
Soc18G004290	MRPS25	mrps25	green	16.1813	28S ribosomal protein S25, mitochondrial [Larimichthys crocea]
Soc04G003310	mrpl15	mrpl15	green	113.899	39S ribosomal protein L15, mitochondrial [Larimichthys crocea]
Soc09G007580	mrps24	mrps24	green	88.6736	28S ribosomal protein S24, mitochondrial [Seriola dumerili]
Soc14G001380	mrpl10	mrpl10	green	4.32823	39S ribosomal protein L10, mitochondrial [Sparus aurata]
Soc06G007730	mrpl23	mrpl23	green	62.7225	39S ribosomal protein L23, mitochondrial [Larimichthys crocea]
Soc21G004730	mrps10	mrps10	green	22.0366	28S ribosomal protein S10, mitochondrial [Larimichthys crocea]
Soc22G006760	mrpl28	mrpl28	green	57.6253	39S ribosomal protein L28, mitochondrial [Collichthys lucidus]
Soc05G004510	mrpl22	mrpl22	green	96.3826	39S ribosomal protein L22, mitochondrial [Larimichthys crocea]
Soc07G002800	mrpl14	mrpl14	green	3.56776	39S ribosomal protein L14, mitochondrial [Larimichthys crocea]
Soc23G005190	tars3	tars3	green	1.66495	threonine--tRNA ligase, cytoplasmic [Larimichthys crocea]
Soc14G002400	timm23	timm23	green	81.9274	mitochondrial import inner membrane translocase subunit Tim23 [Larimichthys crocea]
Soc18G003050	AURKAIP1	aurkaip1	green	53.9788	aurora kinase A-interacting protein [Larimichthys crocea]
Soc23G005430	Mrps11	mrps11	green	16.4047	28S ribosomal protein S11, mitochondrial [Seriola lalandi dorsalis]
Soc04G004320	ccdc58	ccdc58	green	89.4834	coiled-coil domain-containing protein 58 [Larimichthys crocea]
Soc17G005510	mrpl54	mrpl54	green	31.7283	39S ribosomal protein L54, mitochondrial-like [Larimichthys crocea]
Soc10G003510	Mrpl52	MRPL52	green	58.6024	39S ribosomal protein L52, mitochondrial [Amphiprion ocellaris]
Soc16G007290	MRPL34	mrpl34	green	14.7967	39S ribosomal protein L34, mitochondrial [Larimichthys crocea]
Soc07G006540	mrpl57	mrp63	green	12.5102	Ribosomal protein 63, mitochondrial [Collichthys lucidus]
Soc12G004610	Mrpl12	mrpl12	green	110.541	39S ribosomal protein L12, mitochondrial [Seriola lalandi dorsalis]
Soc12G000690	GADD45GIP1	gadd45gip1	green	95.7434	growth arrest and DNA damage-inducible proteins-interacting protein 1 [Larimichthys crocea]
Soc16G010380	MRPL37	mrpl37	green	90.6106	Acyl-coenzyme A thioesterase 11 [Larimichthys crocea]
Soc14G001980	MRPL43	mrpl43	green	81.0465	39S ribosomal protein L43, mitochondrial [Collichthys lucidus]
Soc20G007460	MRPL17	mrpl17	green	111.007	39S ribosomal protein L17, mitochondrial [Collichthys lucidus]
Soc14G008670	MTR	MTR	green	134.472	methionine synthase [Larimichthys crocea]
Soc18G005720	CSAD	csad	green	114.092	cysteine sulfinic acid decarboxylase [Larimichthys crocea]
Soc13G002760	PCCB	pccb	green	123.522	propionyl-CoA carboxylase beta chain, mitochondrial [Larimichthys crocea]
Soc02G008380	MMAA	mmaa	green	90.2123	Methylmalonic aciduria type A protein, mitochondrial [Collichthys lucidus]
Soc17G006700	CTH	cth	green	139.46	cystathionine gamma-lyase [Larimichthys crocea]
Soc17G001910	oma1	OMA1	green	21.6151	Metalloendopeptidase OMA1, mitochondrial [Larimichthys crocea]
Soc24G002260	dnm1l	dnm1l	green	27.4054	dynamin-1-like protein isoform X2 [Larimichthys crocea]
Soc06G004110	COX5A	cox5aa	green	112.34	cytochrome c oxidase subunit 5A, mitochondrial [Larimichthys crocea]
Soc12G002760	PHB	phb	green	107.655	Prohibitin [Collichthys lucidus]
Soc02G009030	PRELID1	prelid1a	green	3.06381	PRELI domain-containing protein 1, mitochondrial [Larimichthys crocea]
Soc16G010170	DARS2	dars2	green	29.6063	aspartate--tRNA ligase, mitochondrial isoform X1 [Larimichthys crocea]
Soc23G009260	tppp3	tppp3	green	107.895	tubulin polymerization-promoting protein family member 3 isoform X1 [Larimichthys crocea]
Soc01G005000	ATP7A	atp7a	green	11.9391	copper-transporting ATPase 1 [Larimichthys crocea]
Soc19G010370	CYC1	cyc1	green	54.4163	Cytochrome c1, heme protein, mitochondrial [Collichthys lucidus]
Soc08G006860	Cox6b1	cox6b1	green	23.7923	Cytochrome c oxidase subunit 6B1 [Collichthys lucidus]
Soc16G007360	Uqcrh	uqcrh	green	10.132	cytochrome b-c1 complex subunit 6, mitochondrial-like [Kryptolebias marmoratus]
Soc02G006190	WDR83OS	WDR83OS	green	8.67625	protein Asterix [Maylandia zebra]
Soc19G008710	PFDN5	pfdn5	green	3.83935	prefoldin subunit 5 [Larimichthys crocea]
Soc13G006830	Cox7a2	cox7a2a	green	76.9471	cytochrome c oxidase subunit 7A2, mitochondrial isoform X1 [Larimichthys crocea]
Soc21G002630	HSP90AA1	hsp90aa1.1	green	90.4489	heat shock protein HSP 90-alpha isoform X2 [Larimichthys crocea]
Soc01G004740	Tmem126a	tmem126a	green	86.3108	Transmembrane protein 126A [Collichthys lucidus]
Soc05G005590	NDUFA2	ndufa2	green	3.31357	NADH dehydrogenase [ubiquinone] 1 alpha subcomplex subunit 2 [Larimichthys crocea]
Soc23G001480	DHODH	dhodh	green	96.899	dihydroorotate dehydrogenase (quinone), mitochondrial [Larimichthys crocea]
Soc19G008650	tsfm	tsfm	green	84.7666	Elongation factor [Collichthys lucidus]
Soc15G000510	OGDH	ogdha	green	20.9102	2-oxoglutarate dehydrogenase, mitochondrial [Collichthys lucidus]
Soc16G005420	AGXT	agxtb	green	116.708	Serine--pyruvate aminotransferase, mitochondrial [Larimichthys crocea]
Soc03G008980	HSPD1	hspd1	green	86.8277	60 kDa heat shock protein, mitochondrial [Larimichthys crocea]
Soc07G002240	ALDH18A1	aldh18a1	green	10.1118	delta-1-pyrroline-5-carboxylate synthase isoform X1 [Larimichthys crocea]
Soc02G008070	lap3	lap3	green	114.068	cytosol aminopeptidase [Larimichthys crocea]
Soc12G008610	PLBD1	plbd1	green	33.9553	phospholipase B-like 1 [Larimichthys crocea]
Soc18G006310	Idh3g	zgc:113076	green	86.4129	isocitrate dehydrogenase [NAD] subunit gamma, mitochondrial isoform X1 [Larimichthys crocea]
Soc24G001480	samm50a	samm50	green	54.2362	sorting and assembly machinery component 50 homolog [Larimichthys crocea]
Soc17G003390	SCLY	scly	green	6.49832	selenocysteine lyase isoform X1 [Larimichthys crocea]
Soc09G003190	AGXT2	agxt2	green	133.846	Alanine--glyoxylate aminotransferase 2, mitochondrial [Larimichthys crocea]
Soc09G005320	AK3	ak3	green	64.4315	GTP:AMP phosphotransferase AK3, mitochondrial [Larimichthys crocea]
Soc05G003420	SLC25A14	slc25a14	green	6.07862	brain mitochondrial carrier protein 1 [Larimichthys crocea]
Soc19G002600	IDH3B	idh3b	green	97.7335	isocitrate dehydrogenase [NAD] subunit beta, mitochondrial isoform X1 [Larimichthys crocea]
Soc07G003710	ADK	adka	green	118.601	adenosine kinase isoform X1 [Larimichthys crocea]
Soc01G004330	GRHPR	grhpra	green	108.297	glyoxylate reductase/hydroxypyruvate reductase [Larimichthys crocea]
Soc19G008260	PFKFB4	pfkfb4	green	18.1268	6-phosphofructo-2-kinase/fructose-2,6-bisphosphatase 4 isoform X1 [Larimichthys crocea]
Soc16G003690	chmp5	chmp5b	green	2.58535	charged multivesicular body protein 5 [Larimichthys crocea]
Soc08G007650	Hsd17b8	hsd17b8	green	4.07508	estradiol 17-beta-dehydrogenase 8 [Larimichthys crocea]
Soc02G008040	msmo1	msmo1	green	57.1309	Methylsterol monooxygenase 1 [Larimichthys crocea]
Soc09G005330	RCL1	rcl1	green	10.2782	RNA 3'-terminal phosphate cyclase-like protein isoform X1 [Larimichthys crocea]
Soc22G000490	PGM2L1	pgm2l1	green	6.61171	glucose 1,6-bisphosphate synthase [Larimichthys crocea]
Soc01G004850	REEP2	reep2	green	116.71	receptor expression-enhancing protein 2 [Larimichthys crocea]
Soc17G008280	PARS2	pars2	green	66.2177	probable proline--tRNA ligase, mitochondrial [Larimichthys crocea]
Soc23G004110	NUDT19	nudt19	green	55.6886	nucleoside diphosphate-linked moiety X motif 19 [Larimichthys crocea]
Soc14G006480	Crym	crym	green	139.877	Ketimine reductase mu-crystallin [Collichthys lucidus]
Soc13G008150	qrsl1	qrsl1	green	6.07049	glutamyl-tRNA(Gln) amidotransferase subunit A, mitochondrial [Larimichthys crocea]
Soc14G005700	rhot2	rhot2	green	2.8753	mitochondrial Rho GTPase 2 isoform X1 [Larimichthys crocea]
Soc01G008260	NOA1	noa1	green	86.9272	nitric oxide-associated protein 1 isoform X2 [Larimichthys crocea]
Soc17G004370	micos13	mic13	green	80.5095	MICOS complex subunit MIC13 [Larimichthys crocea]
Soc07G006650	Nphp1	nphp1	green	3.84211	nephrocystin-1 [Larimichthys crocea]
Soc05G004000	Bckdk	bckdk	green	91.5014	3-methyl-2-oxobutanoate dehydrogenase [lipoamide] kinase, mitochondrial [Sparus aurata]
Soc14G000600	Trim16	trim16	green	42.6871	stonustoxin subunit beta [Larimichthys crocea]
Soc14G000590	Trim16	trim16	green	15.8207	stonustoxin subunit beta [Larimichthys crocea]
Soc09G004810	fam136a	fam136a	green	91.8269	Protein FAM136A [Collichthys lucidus]
Soc18G009170	MICOS10	minos1	green	2.74858	MICOS complex subunit MIC10 [Larimichthys crocea]
Soc19G002350	slc25a26	slc25a26	green	48.8077	S-adenosylmethionine mitochondrial carrier protein [Collichthys lucidus]
Soc12G005570	Pam16	pam16	green	17.7721	Mitochondrial import inner membrane translocase subunit tim16-A [Collichthys lucidus]
Soc22G002660	timm8a	timm8a	green	12.8499	mitochondrial import inner membrane translocase subunit Tim8 B [Larimichthys crocea]
Soc23G005890	CUL4B	cul4b	green	2.10822	cullin-4B [Larimichthys crocea]
MSTRG.10858	TXN2	txn2	green	100.262	Thioredoxin, mitochondrial [Collichthys lucidus]
Soc20G004580	tbrg4	tbrg4	green	82.326	FAST kinase domain-containing protein 4 [Larimichthys crocea]
Soc02G010220	POLR1E	polr1e	green	23.9592	DNA-directed RNA polymerase I subunit RPA49 [Larimichthys crocea]
Soc21G002260	TRMT6	trmt6	green	121.621	tRNA (adenine(58)-N(1))-methyltransferase non-catalytic subunit TRM6 [Larimichthys crocea]
Soc16G002270	PEX19	pex19	green	76.0216	Peroxisomal biogenesis factor 19 [Collichthys lucidus]
Soc02G000250	tmx2b	tmx2b	green	109.312	thioredoxin-related transmembrane protein 2-B isoform X1 [Larimichthys crocea]
Soc12G010580	RAB40C	rab40c	green	77.4454	PREDICTED: ras-related protein Rab-40C [Stegastes partitus]
Soc07G000860	Vps8	vps8	green	54.0942	vacuolar protein sorting-associated protein 8 homolog isoform X2 [Larimichthys crocea]
Soc08G004430	Smim12	smim12	green	12.627	small integral membrane protein 12 [Larimichthys crocea]
Soc15G003580	mtx3	mtx3	green	19.0922	metaxin-3 isoform X1 [Larimichthys crocea]

## Sheet: Green_476
Gene	Symbol	moduleColors	All.kWithin	Description
Soc14G006480	Crym	green	139.877	Ketimine reductase mu-crystallin [Collichthys lucidus]
Soc17G009410	--	green	139.749	small integral membrane protein 24 [Larimichthys crocea]
Soc17G006700	CTH	green	139.46	cystathionine gamma-lyase [Larimichthys crocea]
Soc16G007850	ccdc39	green	136.545	coiled-coil domain-containing protein 39 [Larimichthys crocea]
Soc18G010860	cnp-3	green	135.901	C-type natriuretic peptide 3 [Larimichthys crocea]
Soc05G009480	SAT1	green	134.955	diamine acetyltransferase 1 [Larimichthys crocea]
Soc08G000460	--	green	134.847	PREDICTED: mucin-2-like [Lates calcarifer]
Soc14G008670	MTR	green	134.472	methionine synthase [Larimichthys crocea]
Soc19G011290	PLTP	green	134.447	Phospholipid transfer protein [Collichthys lucidus]
Soc06G002320	HYDIN	green	134.037	hydrocephalus-inducing protein homolog isoform X2 [Larimichthys crocea]
Soc09G003190	AGXT2	green	133.846	Alanine--glyoxylate aminotransferase 2, mitochondrial [Larimichthys crocea]
Soc17G008960	Rsph4a	green	133.635	radial spoke head protein 6 homolog A [Larimichthys crocea]
Soc12G009990	SSTR3	green	132.177	Somatostatin receptor type 5 [Collichthys lucidus]
Soc19G006330	MST1	green	131.223	Hepatocyte growth factor-like protein [Larimichthys crocea]
Soc21G003520	slc2a12	green	131.056	solute carrier family 2, facilitated glucose transporter member 12 [Larimichthys crocea]
Soc01G000390	--	green	130.618	fibrous sheath CABYR-binding protein-like [Archocentrus centrarchus]
Soc07G001390	--	green	130.521	leucine-rich repeat-containing protein 27 [Larimichthys crocea]
Soc02G000730	CHCHD10	green	130.215	coiled-coil-helix-coiled-coil-helix domain-containing protein 10, mitochondrial [Larimichthys crocea]
Soc22G004620	Sh3bgr	green	129.413	SH3 domain-binding glutamic acid-rich-like protein isoform X4 [Larimichthys crocea]
Soc07G001090	SLC1A4	green	127.487	Neutral amino acid transporter A SATT [Collichthys lucidus]
Soc16G001930	PIH1D3	green	127.438	protein PIH1D3 [Larimichthys crocea]
Soc17G008500	FAM183BP	green	127.22	protein FAM183A [Larimichthys crocea]
Soc08G001420	mrpl24	green	127.166	39S ribosomal protein L24, mitochondrial [Larimichthys crocea]
Soc22G009650	Rab34	green	127	ras-related protein Rab-34 isoform X2 [Larimichthys crocea]
Soc05G005710	Slc23a1	green	126.676	solute carrier family 23 member 1 [Larimichthys crocea]
Soc22G006100	BICDL1	green	126.668	BICD family-like cargo adapter 1 [Larimichthys crocea]
Soc03G002790	MAATS1	green	126.096	Cilia- and flagella-associated protein 91 [Larimichthys crocea]
Soc13G005880	ESRRB	green	124.915	steroid hormone receptor ERR2 isoform X1 [Larimichthys crocea]
Soc08G002530	Stmnd1	green	123.866	Stathmin domain-containing protein 1 [Larimichthys crocea]
Soc13G002760	PCCB	green	123.522	propionyl-CoA carboxylase beta chain, mitochondrial [Larimichthys crocea]
Soc19G010280	PCK1	green	123.438	phosphoenolpyruvate carboxykinase, cytosolic [GTP] [Larimichthys crocea]
Soc22G004990	Dnaaf1	green	123.335	dynein assembly factor 1, axonemal [Larimichthys crocea]
Soc17G008740	ANKMY1	green	122.995	ankyrin repeat and MYND domain-containing protein 1 isoform X2 [Larimichthys crocea]
Soc15G003200	tmem161b	green	122.953	transmembrane protein 161B [Larimichthys crocea]
Soc18G006250	RIBC1	green	122.921	RIB43A-like with coiled-coils protein 1 [Larimichthys crocea]
Soc08G004860	C5orf49	green	122.6	DUF4541 domain containing protein [Scophthalmus maximus]
Soc23G005870	grtp1a	green	122.54	Growth hormone-regulated TBC protein 1-A [Larimichthys crocea]
Soc02G009310	SLC22A7	green	122.271	Solute carrier family 22 member 7 Organic anion transporter 2 [Larimichthys crocea]
Soc02G000520	Hpgd	green	122.197	15-hydroxyprostaglandin dehydrogenase [NAD(+)] [Larimichthys crocea]
Soc14G001770	G6PC	green	121.943	glucose-6-phosphatase [Larimichthys crocea]
Soc21G002260	TRMT6	green	121.621	tRNA (adenine(58)-N(1))-methyltransferase non-catalytic subunit TRM6 [Larimichthys crocea]
Soc10G003660	Slc7a7	green	121.477	Y+L amino acid transporter 2 [Larimichthys crocea]
Soc14G008200	rsph1	green	121.458	radial spoke head 1 homolog [Larimichthys crocea]
Soc03G003340	DCT	green	121.257	L-dopachrome tautomerase [Larimichthys crocea]
Soc01G002350	tmem35a	green	120.808	transmembrane protein 35A [Amphiprion ocellaris]
Soc17G003800	Cyp2j6	green	120.539	cytochrome P450 2J6 [Larimichthys crocea]
Soc18G007580	TMEM51	green	119.902	transmembrane protein 51-like [Larimichthys crocea]
Soc17G004380	hsd11b1l	green	119.769	hydroxysteroid 11-beta-dehydrogenase 1-like protein [Larimichthys crocea]
Soc21G004560	Aloxe3	green	119.534	Arachidonate 12-lipoxygenase, 12R-type [Larimichthys crocea]
Soc21G007020	GALNT14	green	119.523	polypeptide N-acetylgalactosaminyltransferase 14 isoform X1 [Larimichthys crocea]
Soc23G006700	SLC12A1	green	119.498	NKCC2 [Sciaenops ocellatus]
Soc12G004480	Trim39	green	119.356	E3 ubiquitin-protein ligase TRIM39-like [Larimichthys crocea]
Soc08G005590	maneal	green	119.257	glycoprotein endo-alpha-1,2-mannosidase-like protein [Larimichthys crocea]
Soc08G006510	Tekt2	green	119.168	Tektin-2 Tektin-t [Collichthys lucidus]
Soc10G004680	RBPMS	green	118.932	RNA-binding protein with multiple splicing-like isoform X1 [Labrus bergylta]
Soc22G006230	Spa17	green	118.837	sperm surface protein Sp17 [Larimichthys crocea]
Soc23G005880	LAMP1	green	118.828	lysosome-associated membrane glycoprotein 1 [Larimichthys crocea]
Soc10G003090	MFAP3L	green	118.817	microfibrillar-associated protein 3-like [Larimichthys crocea]
Soc04G005670	ropn1l	green	118.813	Ropporin-1-like protein [Larimichthys crocea]
Soc03G005880	EPB41L5	green	118.789	band 4.1-like protein 5 isoform X2 [Larimichthys crocea]
Soc07G003710	ADK	green	118.601	adenosine kinase isoform X1 [Larimichthys crocea]
Soc19G000820	Cfap57	green	117.412	cilia- and flagella-associated protein 57 isoform X1 [Larimichthys crocea]
Soc23G006400	phka2	green	117.322	phosphorylase b kinase regulatory subunit alpha, liver isoform isoform X1 [Larimichthys crocea]
Soc06G006770	HPRT1	green	117.259	hypoxanthine-guanine phosphoribosyltransferase-like [Larimichthys crocea]
Soc05G001540	cfap298	green	116.799	cilia- and flagella-associated protein 298 [Larimichthys crocea]
Soc16G007540	Lrrc8d	green	116.71	volume-regulated anion channel subunit LRRC8D [Larimichthys crocea]
Soc01G004850	REEP2	green	116.71	receptor expression-enhancing protein 2 [Larimichthys crocea]
Soc16G005420	AGXT	green	116.708	Serine--pyruvate aminotransferase, mitochondrial [Larimichthys crocea]
Soc14G000890	cep131	green	116.284	centrosomal protein of 131 kDa isoform X1 [Larimichthys crocea]
Soc13G008540	ccdc65	green	115.931	dynein regulatory complex subunit 2 [Larimichthys crocea]
Soc08G000500	--	green	115.612	protein phosphatase 1 regulatory subunit 36 isoform X2 [Larimichthys crocea]
Soc21G005010	Efhc1	green	115.312	EF-hand domain-containing protein 1 [Larimichthys crocea]
Soc06G009560	Afg3l1	green	115.303	AFG3-like protein 1 isoform X1 [Larimichthys crocea]
Soc04G003030	KIF9	green	114.989	Kinesin-like protein KIF9 [Larimichthys crocea]
Soc13G005720	CLEC4M	green	114.178	liver and lymph node-specific ICAM-3-grabbing non-integrin protein [Miichthys miiuy]
Soc18G005720	CSAD	green	114.092	cysteine sulfinic acid decarboxylase [Larimichthys crocea]
Soc02G008070	lap3	green	114.068	cytosol aminopeptidase [Larimichthys crocea]
Soc03G004680	CiIC3	green	114.002	thioredoxin domain-containing protein 3 homolog isoform X1 [Larimichthys crocea]
Soc04G003310	mrpl15	green	113.899	39S ribosomal protein L15, mitochondrial [Larimichthys crocea]
Soc12G008560	Aco2	green	113.836	Aconitate hydratase, mitochondrial [Larimichthys crocea]
Soc12G009440	slc25a38a	green	113.646	Solute carrier family 25 member 38-A [Collichthys lucidus]
Soc16G002510	SLC1A3	green	113.478	excitatory amino acid transporter 4-like [Larimichthys crocea]
Soc01G001220	tomt	green	113.39	catechol O-methyltransferase [Larimichthys crocea]
Soc23G006230	PRSS23	green	113.202	serine protease 23 [Larimichthys crocea]
Soc03G001060	Pde9a	green	112.567	high affinity cGMP-specific 3',5'-cyclic phosphodiesterase 9A isoform X2 [Gouania willdenowi]
Soc23G002880	Gas8	green	112.395	dynein regulatory complex subunit 4-like [Larimichthys crocea]
Soc06G004110	COX5A	green	112.34	cytochrome c oxidase subunit 5A, mitochondrial [Larimichthys crocea]
Soc19G006260	zmynd10	green	112.097	zinc finger MYND domain-containing protein 10 isoform X1 [Larimichthys crocea]
MSTRG.11893	DNAL1	green	111.724	Dynein light chain 1, axonemal [Collichthys lucidus]
Soc08G005540	CITED3	green	111.306	Cbp/p300-interacting transactivator 3 [Collichthys lucidus]
Soc21G004290	--	green	111.093	testis development-related protein [Larimichthys crocea]
Soc20G007460	MRPL17	green	111.007	39S ribosomal protein L17, mitochondrial [Collichthys lucidus]
Soc12G004610	Mrpl12	green	110.541	39S ribosomal protein L12, mitochondrial [Seriola lalandi dorsalis]
Soc18G007520	ZMYND12	green	110.437	zinc finger MYND domain-containing protein 12 isoform X1 [Larimichthys crocea]
Soc06G005930	rergl	green	110.228	ras-related and estrogen-regulated growth inhibitor-like protein [Larimichthys crocea]
Soc07G004170	Cox15	green	110.144	Cytochrome c oxidase assembly protein COX15-like protein [Larimichthys crocea]
Soc04G005300	SPAG16	green	109.589	Sperm-associated antigen 16 protein [Collichthys lucidus]
Soc23G008920	large2	green	109.474	LARGE xylosyl- and glucuronyltransferase 2 [Larimichthys crocea]
Soc16G005720	EXTL2	green	109.35	exostosin-like 2 isoform X1 [Larimichthys crocea]
Soc02G000250	tmx2b	green	109.312	thioredoxin-related transmembrane protein 2-B isoform X1 [Larimichthys crocea]
Soc19G006900	SLC2A11	green	108.947	solute carrier family 2, facilitated glucose transporter member 11-like [Amphiprion ocellaris]
Soc04G002570	Enkur	green	108.868	enkurin [Larimichthys crocea]
Soc06G001230	TSNAXIP1	green	108.858	translin-associated factor X-interacting protein 1 isoform X1 [Larimichthys crocea]
Soc13G000700	emx1	green	108.75	homeobox protein EMX1-like [Sparus aurata]
Soc12G007990	Desi1	green	108.383	desumoylating isopeptidase 1-like [Sphaeramia orbicularis]
Soc01G004330	GRHPR	green	108.297	glyoxylate reductase/hydroxypyruvate reductase [Larimichthys crocea]
Soc03G001330	MRPL30	green	108.003	39S ribosomal protein L30, mitochondrial [Larimichthys crocea]
Soc06G001470	rassf10	green	107.981	ras association domain-containing protein 10 [Larimichthys crocea]
Soc23G009260	tppp3	green	107.895	tubulin polymerization-promoting protein family member 3 isoform X1 [Larimichthys crocea]
Soc12G002760	PHB	green	107.655	Prohibitin [Collichthys lucidus]
Soc13G005600	bbof1	green	107.347	basal body-orientation factor 1 isoform X2 [Larimichthys crocea]
Soc19G001580	zgc:112255	green	107.22	DUF2452 domain containing protein [Scophthalmus maximus]
Soc21G004870	drc1	green	107.168	dynein regulatory complex protein 1 [Larimichthys crocea]
Soc16G007240	MARVELD2	green	107.069	MARVEL domain-containing protein 2 [Larimichthys crocea]
Soc14G004770	SULT1C4	green	106.427	Sulfotransferase 1C4 [Larimichthys crocea]
Soc18G006750	Slc16a4	green	105.888	Monocarboxylate transporter 5 [Collichthys lucidus]
Soc02G009300	SLC22A7	green	105.455	solute carrier family 22 member 7 [Larimichthys crocea]
Soc21G007600	Filip1	green	105.214	filamin-A-interacting protein 1 isoform X1 [Larimichthys crocea]
Soc06G006230	miox	green	104.839	inositol oxygenase [Larimichthys crocea]
Soc13G001820	cdkl1	green	104.456	cyclin-dependent kinase-like 1 [Larimichthys crocea]
Soc22G005980	cluh	green	102.888	clustered mitochondria protein homolog isoform X1 [Larimichthys crocea]
Soc15G005960	LRRC74A	green	102.743	leucine-rich repeat-containing protein 74B-like isoform X2 [Larimichthys crocea]
Soc15G005640	Hsd17b3	green	101.897	Testosterone 17-beta-dehydrogenase 3 [Collichthys lucidus]
Soc12G010750	QRICH2	green	101.641	glutamine-rich protein 2 isoform X11 [Larimichthys crocea]
Soc03G002640	Rab20	green	101.376	ras-related protein Rab-20 [Larimichthys crocea]
Soc13G001590	CHP1	green	100.528	calcineurin B homologous protein 1 [Larimichthys crocea]
MSTRG.10858	TXN2	green	100.262	Thioredoxin, mitochondrial [Collichthys lucidus]
Soc23G001390	ACSF3	green	99.8285	acyl-CoA synthetase family member 3, mitochondrial [Larimichthys crocea]
Soc19G011100	aldh4a1	green	98.7073	delta-1-pyrroline-5-carboxylate dehydrogenase, mitochondrial [Larimichthys crocea]
Soc03G003720	GPR155	green	98.1199	integral membrane protein GPR155 [Larimichthys crocea]
Soc19G002600	IDH3B	green	97.7335	isocitrate dehydrogenase [NAD] subunit beta, mitochondrial isoform X1 [Larimichthys crocea]
Soc18G008820	clcnkb	green	97.6548	chloride channel protein ClC-Ka [Larimichthys crocea]
Soc23G001480	DHODH	green	96.899	dihydroorotate dehydrogenase (quinone), mitochondrial [Larimichthys crocea]
MSTRG.1454	--	green	96.7482	butyrophilin subfamily 2 member A2-like [Larimichthys crocea]
Soc05G004510	mrpl22	green	96.3826	39S ribosomal protein L22, mitochondrial [Larimichthys crocea]
Soc12G000690	GADD45GIP1	green	95.7434	growth arrest and DNA damage-inducible proteins-interacting protein 1 [Larimichthys crocea]
Soc09G003370	tmem38b	green	93.3562	trimeric intracellular cation channel type B [Larimichthys crocea]
Soc23G005590	MEF2A	green	93.258	myocyte-specific enhancer factor 2A [Larimichthys crocea]
Soc01G007700	FGFRL1	green	92.4228	fibroblast growth factor receptor-like 1 isoform X1 [Larimichthys crocea]
Soc19G001820	Ndrg3	green	92.2375	protein NDRG3-like isoform X1 [Larimichthys crocea]
Soc09G004810	fam136a	green	91.8269	Protein FAM136A [Collichthys lucidus]
Soc05G004000	Bckdk	green	91.5014	3-methyl-2-oxobutanoate dehydrogenase [lipoamide] kinase, mitochondrial [Sparus aurata]
Soc12G006950	ALKBH7	green	91.2739	alpha-ketoglutarate-dependent dioxygenase alkB homolog 7, mitochondrial [Larimichthys crocea]
Soc23G001140	MRPL16	green	90.7109	39S ribosomal protein L16, mitochondrial [Larimichthys crocea]
Soc16G010380	MRPL37	green	90.6106	Acyl-coenzyme A thioesterase 11 [Larimichthys crocea]
Soc21G002630	HSP90AA1	green	90.4489	heat shock protein HSP 90-alpha isoform X2 [Larimichthys crocea]
Soc02G008380	MMAA	green	90.2123	Methylmalonic aciduria type A protein, mitochondrial [Collichthys lucidus]
Soc19G009040	mettl1	green	89.8592	tRNA (guanine-N(7)-)-methyltransferase [Larimichthys crocea]
Soc12G005850	UQCRC2	green	89.4887	cytochrome b-c1 complex subunit 2, mitochondrial [Larimichthys crocea]
Soc04G004320	ccdc58	green	89.4834	coiled-coil domain-containing protein 58 [Larimichthys crocea]
Soc09G007580	mrps24	green	88.6736	28S ribosomal protein S24, mitochondrial [Seriola dumerili]
Soc07G006320	lrpprc	green	87.6609	Leucine-rich PPR motif-containing protein, mitochondrial [Collichthys lucidus]
Soc22G003430	PIK3CB	green	87.1648	phosphatidylinositol 4,5-bisphosphate 3-kinase catalytic subunit beta isoform [Larimichthys crocea]
Soc01G008260	NOA1	green	86.9272	nitric oxide-associated protein 1 isoform X2 [Larimichthys crocea]
Soc03G008980	HSPD1	green	86.8277	60 kDa heat shock protein, mitochondrial [Larimichthys crocea]
Soc18G006310	Idh3g	green	86.4129	isocitrate dehydrogenase [NAD] subunit gamma, mitochondrial isoform X1 [Larimichthys crocea]
Soc01G004740	Tmem126a	green	86.3108	Transmembrane protein 126A [Collichthys lucidus]
Soc11G001970	GLS	green	85.5248	glutaminase kidney isoform, mitochondrial isoform X1 [Larimichthys crocea]
Soc02G000360	PLA2R1	green	84.913	Ladderlectin Precursor [Collichthys lucidus]
Soc19G008650	tsfm	green	84.7666	Elongation factor [Collichthys lucidus]
Soc02G003950	Hmox2	green	83.9185	heme oxygenase 2 [Larimichthys crocea]
Soc16G004420	abcb8	green	83.3114	ATP-binding cassette sub-family B member 8, mitochondrial [Larimichthys crocea]
Soc03G007770	Slc22a5	green	83.1594	solute carrier family 22 member 5-like [Larimichthys crocea]
Soc19G010430	CCDC51	green	83.067	Coiled-coil domain-containing protein 51 [Larimichthys crocea]
Soc20G004580	tbrg4	green	82.326	FAST kinase domain-containing protein 4 [Larimichthys crocea]
Soc19G001360	TXNRD3	green	82.0523	thioredoxin reductase 1, cytoplasmic-like isoform X1 [Sparus aurata]
Soc14G002400	timm23	green	81.9274	mitochondrial import inner membrane translocase subunit Tim23 [Larimichthys crocea]
Soc14G001980	MRPL43	green	81.0465	39S ribosomal protein L43, mitochondrial [Collichthys lucidus]
Soc21G006150	Rdh14	green	80.8146	Retinol dehydrogenase 14 [Larimichthys crocea]
Soc17G004370	micos13	green	80.5095	MICOS complex subunit MIC13 [Larimichthys crocea]
Soc19G007440	CISH	green	78.8649	Cytokine-inducible SH2-containing protein [Collichthys lucidus]
Soc12G010170	SCO1	green	78.7856	protein SCO1 homolog, mitochondrial [Larimichthys crocea]
Soc17G003680	mmachc	green	78.2248	methylmalonic aciduria and homocystinuria type C protein [Larimichthys crocea]
Soc12G010580	RAB40C	green	77.4454	PREDICTED: ras-related protein Rab-40C [Stegastes partitus]
Soc19G006230	CISH	green	77.0075	cytokine-inducible SH2-containing protein isoform X1 [Larimichthys crocea]
Soc13G006830	Cox7a2	green	76.9471	cytochrome c oxidase subunit 7A2, mitochondrial isoform X1 [Larimichthys crocea]
Soc20G002870	MRPL13	green	76.721	39S ribosomal protein L13, mitochondrial [Larimichthys crocea]
Soc09G002170	Prkab1	green	76.6505	5'-AMP-activated protein kinase subunit beta-1 [Larimichthys crocea]
MSTRG.1671	cyp3a40	green	76.5826	Cytochrome P450 3A27 [Collichthys lucidus]
Soc03G003320	FASTKD5	green	76.4078	FAST kinase domain-containing protein 5, mitochondrial [Collichthys lucidus]
Soc16G002270	PEX19	green	76.0216	Peroxisomal biogenesis factor 19 [Collichthys lucidus]
Soc20G010330	Npr1	green	71.5044	atrial natriuretic peptide receptor 1 [Larimichthys crocea]
Soc21G002220	NAPB	green	71.3886	PREDICTED: beta-soluble NSF attachment protein [Poecilia latipinna]
Soc14G006690	Atpaf2	green	70.9239	ATP synthase mitochondrial F1 complex assembly factor 2 [Larimichthys crocea]
Soc07G001630	rmdn2	green	70.8912	regulator of microtubule dynamics protein 2 [Larimichthys crocea]
Soc13G002110	--	green	70.067	Coiled-coil domain-containing protein 162 [Larimichthys crocea]
Soc09G004180	Prodh	green	69.9662	proline dehydrogenase 1, mitochondrial isoform X1 [Larimichthys crocea]
Soc09G006050	ptcd2	green	69.1623	Pentatricopeptide repeat-containing protein 2, mitochondrial [Larimichthys crocea]
Soc05G002320	Dlat	green	68.9727	dihydrolipoyllysine-residue acetyltransferase component of pyruvate dehydrogenase complex, mitochondrial [Larimichthys crocea]
Soc22G005590	FCHSD2	green	68.9401	F-BAR and double SH3 domains protein 2 isoform X3 [Larimichthys crocea]
Soc16G005200	GLUL	green	68.6065	glutamine synthetase [Larimichthys crocea]
Soc10G003940	--	green	68.4367	NACHT and WD repeat domain-containing protein 2 [Larimichthys crocea]
Soc14G009020	rab3gap1	green	68.3841	rab3 GTPase-activating protein catalytic subunit isoform X2 [Larimichthys crocea]
Soc24G003590	DEPDC7	green	68.1068	DEP domain-containing protein 7 [Larimichthys crocea]
Soc19G000790	ACAD9	green	67.6905	Acyl-CoA dehydrogenase family member 9, mitochondrial [Collichthys lucidus]
Soc14G008750	cyp26a1	green	66.6508	cytochrome P450 26A1 [Larimichthys crocea]
Soc06G006590	Rabl2	green	66.5312	rab-like protein 2A [Larimichthys crocea]
Soc13G002120	Ccdc162	green	66.5239	Coiled-coil domain-containing protein 162 [Larimichthys crocea]
Soc17G008280	PARS2	green	66.2177	probable proline--tRNA ligase, mitochondrial [Larimichthys crocea]
Soc09G005320	AK3	green	64.4315	GTP:AMP phosphotransferase AK3, mitochondrial [Larimichthys crocea]
Soc05G005490	H1-6	green	64.2787	histone H1-like [Larimichthys crocea]
Soc23G004220	Ddx28	green	64.145	probable ATP-dependent RNA helicase DDX28 [Larimichthys crocea]
Soc12G005640	MCRIP2	green	63.203	MAPK regulated corepressor interacting protein 2 [Larimichthys crocea]
Soc05G002920	Sowaha	green	63.0902	Ankyrin repeat domain-containing protein SOWAHA [Larimichthys crocea]
Soc06G007730	mrpl23	green	62.7225	39S ribosomal protein L23, mitochondrial [Larimichthys crocea]
Soc12G004850	chmp6	green	62.6813	Charged multivesicular body protein 6 [Collichthys lucidus]
Soc10G002040	ndrg2	green	61.8269	protein NDRG2 [Larimichthys crocea]
Soc15G005820	coq5	green	61.6671	2-methoxy-6-polyprenyl-1,4-benzoquinol methylase, mitochondrial [Sparus aurata]
Soc04G002680	PDSS1	green	60.3943	Decaprenyl-diphosphate synthase subunit 1 [Larimichthys crocea]
Soc10G003510	Mrpl52	green	58.6024	39S ribosomal protein L52, mitochondrial [Amphiprion ocellaris]
Soc12G007760	Ndufab1	green	58.5467	Acyl carrier protein, mitochondrial [Larimichthys crocea]
Soc19G004100	ARHGEF10L	green	58.1818	Rho guanine nucleotide exchange factor 10-like protein GrinchGEF [Larimichthys crocea]
Soc23G001300	--	green	57.9444	calphotin [Larimichthys crocea]
Soc19G003140	chchd6-a	green	57.9157	MICOS complex subunit mic25a isoform X5 [Larimichthys crocea]
Soc22G006760	mrpl28	green	57.6253	39S ribosomal protein L28, mitochondrial [Collichthys lucidus]
Soc14G005780	ccsmst1	green	57.2735	protein CCSMST1 isoform X1 [Larimichthys crocea]
Soc12G001040	Nlrp3	green	57.2542	NACHT, LRR and PYD domains-containing protein 12-like [Sparus aurata]
Soc02G008040	msmo1	green	57.1309	Methylsterol monooxygenase 1 [Larimichthys crocea]
Soc03G005900	tmem177	green	56.4065	transmembrane protein 177 isoform X1 [Larimichthys crocea]
Soc19G000230	PTPRG	green	56.3446	receptor-type tyrosine-protein phosphatase gamma isoform X1 [Larimichthys crocea]
Soc23G004110	NUDT19	green	55.6886	nucleoside diphosphate-linked moiety X motif 19 [Larimichthys crocea]
Soc04G002580	THNSL1	green	55.4739	Threonine synthase-like 1 [Larimichthys crocea]
Soc24G003820	--	green	55.1405	bcl-2-like protein 13 [Sphaeramia orbicularis]
Soc19G010370	CYC1	green	54.4163	Cytochrome c1, heme protein, mitochondrial [Collichthys lucidus]
Soc03G005890	PTPN4	green	54.2723	tyrosine-protein phosphatase non-receptor type 4 isoform X1 [Larimichthys crocea]
Soc24G001480	samm50a	green	54.2362	sorting and assembly machinery component 50 homolog [Larimichthys crocea]
Soc07G000860	Vps8	green	54.0942	vacuolar protein sorting-associated protein 8 homolog isoform X2 [Larimichthys crocea]
Soc18G003050	AURKAIP1	green	53.9788	aurora kinase A-interacting protein [Larimichthys crocea]
Soc07G006730	cyc	green	53.9756	cytochrome c [Parambassis ranga]
Soc09G004840	STARD7	green	52.1509	stAR-related lipid transfer protein 7, mitochondrial [Larimichthys crocea]
Soc16G010000	ATPSCKMT	green	50.3213	Protein FAM173B [Collichthys lucidus]
Soc06G010150	Lmo1	green	49.4833	rhombotin-1 [Maylandia zebra]
Soc19G002350	slc25a26	green	48.8077	S-adenosylmethionine mitochondrial carrier protein [Collichthys lucidus]
Soc14G000280	Bbs1	green	47.7044	Bardet-Biedl syndrome 1 protein isoform X1 [Larimichthys crocea]
Soc11G001790	Fastkd2	green	47.6483	FAST kinase domain-containing protein 2, mitochondrial [Larimichthys crocea]
Soc12G006250	GID4	green	47.4177	Glucose-induced degradation protein 4 -like protein [Collichthys lucidus]
Soc02G005470	lgalsl	green	47.3941	galectin-related protein [Larimichthys crocea]
Soc18G010850	CLCN6	green	46.7466	chloride transport protein 6 isoform X1 [Larimichthys crocea]
Soc16G002970	NDUFV2	green	46.667	NADH dehydrogenase [ubiquinone] flavoprotein 2, mitochondrial [Larimichthys crocea]
Soc14G007140	Aco2	green	45.3903	aconitate hydratase, mitochondrial [Larimichthys crocea]
Soc17G001740	atpaf1	green	45.2898	ATP synthase mitochondrial F1 complex assembly factor 1 [Larimichthys crocea]
Soc17G007310	NDUFA7	green	44.5525	NADH dehydrogenase [ubiquinone] 1 alpha subcomplex subunit 7 [Larimichthys crocea]
Soc14G000600	Trim16	green	42.6871	stonustoxin subunit beta [Larimichthys crocea]
MSTRG.2519	Cd48	green	42.2005	lymphocyte function-associated antigen 3 isoform X4 [Larimichthys crocea]
Soc01G007400	ptcd3	green	41.925	pentatricopeptide repeat domain-containing protein 3, mitochondrial [Larimichthys crocea]
Soc23G002250	BOLA3	green	41.4599	bolA-like protein 3 [Larimichthys crocea]
Soc13G005380	--	green	40.4239	PREDICTED: nutritionally-regulated adipose and cardiac enriched protein homolog isoform X2 [Lates calcarifer]
Soc18G003120	Dnajc11	green	39.2889	dnaJ homolog subfamily C member 11 [Larimichthys crocea]
Soc09G008040	stc	green	38.6774	stanniocalcin [Larimichthys crocea]
Soc19G005980	MMEL1	green	38.418	membrane metallo-endopeptidase-like 1 [Larimichthys crocea]
Soc17G007560	ANGPTL4	green	37.9693	angiopoietin-related protein 4 [Larimichthys crocea]
Soc04G001830	--	green	37.8239	myoneurin-like [Seriola dumerili]
Soc08G000280	KIAA0319L	green	37.5613	dyslexia-associated protein KIAA0319-like protein [Larimichthys crocea]
Soc21G005850	emc7	green	35.3963	ER membrane protein complex subunit 7 [Larimichthys crocea]
Soc22G006080	CHCHD2	green	35.3903	Coiled-coil-helix-coiled-coil-helix domain-containing protein 2 [Larimichthys crocea]
Soc19G001500	mfsd4a	green	34.0727	PREDICTED: major facilitator superfamily domain-containing protein 4A-like [Lates calcarifer]
Soc14G006460	UQCRC2	green	33.9948	Cytochrome b-c1 complex subunit 2 [Larimichthys crocea]
Soc12G008610	PLBD1	green	33.9553	phospholipase B-like 1 [Larimichthys crocea]
Soc15G000960	PXN	green	33.5204	histone-lysine N-methyltransferase SETD1B isoform X1 [Larimichthys crocea]
Soc21G000980	EPHX1	green	33.2767	Epoxide hydrolase 1 [Collichthys lucidus]
Soc23G001120	TRMT10C	green	33.0084	Mitochondrial ribonuclease P protein 1 [Collichthys lucidus]
Soc23G002660	--	green	32.707	protein PIGBOS1 [Larimichthys crocea]
Soc09G003230	TEgg055k19.1	green	32.4864	UPF0729 protein C18orf32 homolog [Larimichthys crocea]
Soc04G001280	ECI2	green	32.297	enoyl-CoA delta isomerase 2, mitochondrial [Sparus aurata]
Soc02G006650	Dnal4	green	32.2548	dynein light chain 4, axonemal [Xiphophorus maculatus]
Soc18G008620	CEP104	green	31.8926	centrosomal protein of 104 kDa isoform X1 [Larimichthys crocea]
Soc17G005510	mrpl54	green	31.7283	39S ribosomal protein L54, mitochondrial-like [Larimichthys crocea]
Soc21G006370	aida	green	30.6531	Axin interactor, dorsalization-associated protein [Larimichthys crocea]
Soc21G000670	Ndufaf4	green	30.3996	NADH dehydrogenase [ubiquinone] 1 alpha subcomplex assembly factor 4 [Larimichthys crocea]
Soc16G010170	DARS2	green	29.6063	aspartate--tRNA ligase, mitochondrial isoform X1 [Larimichthys crocea]
Soc24G002260	dnm1l	green	27.4054	dynamin-1-like protein isoform X2 [Larimichthys crocea]
Soc06G010050	Adm	green	27.3289	ADM [Larimichthys crocea]
Soc12G003370	WNT9B	green	26.0613	protein Wnt-9b [Larimichthys crocea]
Soc17G007980	NR2F6	green	25.9307	nuclear receptor subfamily 2 group F member 6 isoform X1 [Larimichthys crocea]
MSTRG.12775	NDUFAF8	green	25.8854	NADH dehydrogenase [ubiquinone] 1 alpha subcomplex assembly factor 8 [Larimichthys crocea]
Soc18G003340	eif4e3	green	25.6978	eukaryotic translation initiation factor 4E type 3 [Larimichthys crocea]
Soc21G007260	ift172	green	25.1587	intraflagellar transport protein 172 homolog [Larimichthys crocea]
Soc09G008090	marchf5	green	24.1141	E3 ubiquitin-protein ligase MARCH5 [Larimichthys crocea]
Soc02G010220	POLR1E	green	23.9592	DNA-directed RNA polymerase I subunit RPA49 [Larimichthys crocea]
Soc08G006860	Cox6b1	green	23.7923	Cytochrome c oxidase subunit 6B1 [Collichthys lucidus]
Soc03G007690	gdap2	green	22.6428	ganglioside-induced differentiation-associated protein 2 isoform X2 [Larimichthys crocea]
Soc05G004100	AP2B1	green	22.4606	AP-1 complex subunit beta-1 isoform X1 [Larimichthys crocea]
Soc02G008460	GAB1	green	22.4457	GRB2-associated-binding protein 1 GRB2-associated binder 1 [Collichthys lucidus]
Soc23G006760	Dtwd1	green	22.3863	DTW domain-containing protein 1 [Larimichthys crocea]
Soc07G003410	Bag2	green	22.3096	BAG family molecular chaperone regulator 2 [Larimichthys crocea]
Soc11G004410	--	green	22.0599	K05521 ADP-ribosylglycohydrolase [Scophthalmus maximus]
Soc21G004730	mrps10	green	22.0366	28S ribosomal protein S10, mitochondrial [Larimichthys crocea]
Soc17G001910	oma1	green	21.6151	Metalloendopeptidase OMA1, mitochondrial [Larimichthys crocea]
Soc16G005360	ppp1r7	green	21.4242	Protein phosphatase 1 regulatory subunit 7 Protein phosphatase 1 regulatory subunit 22 [Larimichthys crocea]
Soc03G001900	TMTC4	green	21.2763	Transmembrane and TPR repeat-containing protein 4 [Collichthys lucidus]
Soc20G010110	--	green	20.9343	phospholipase A and acyltransferase 1-like [Sparus aurata]
Soc15G000510	OGDH	green	20.9102	2-oxoglutarate dehydrogenase, mitochondrial [Collichthys lucidus]
Soc11G003180	CBSL	green	20.604	cystathionine beta-synthase isoform X2 [Larimichthys crocea]
Soc19G002550	Tmem128	green	19.9253	transmembrane protein 128 [Larimichthys crocea]
Soc21G000560	lyrm2	green	19.8785	LYR motif-containing protein 2 [Larimichthys crocea]
Soc09G006440	LRRC8A	green	19.7978	volume-regulated anion channel subunit LRRC8A [Larimichthys crocea]
Soc22G002510	Ulk2	green	19.5414	serine/threonine-protein kinase ULK2 [Larimichthys crocea]
Soc23G001250	ATP5MC3	green	19.2231	ATP synthase F(0) complex subunit C3, mitochondrial-like [Larimichthys crocea]
Soc15G003580	mtx3	green	19.0922	metaxin-3 isoform X1 [Larimichthys crocea]
MSTRG.8773	COL4A6	green	19.0481	collagen alpha-6(IV) chain isoform X2 [Larimichthys crocea]
Soc13G000310	CINP	green	18.8558	cyclin-dependent kinase 2-interacting protein [Larimichthys crocea]
Soc05G004470	Wwc1	green	18.7519	Protein KIBRA WW domain-containing protein 1 [Collichthys lucidus]
Soc19G008260	PFKFB4	green	18.1268	6-phosphofructo-2-kinase/fructose-2,6-bisphosphatase 4 isoform X1 [Larimichthys crocea]
Soc11G002090	--	green	18.0376	plakophilin-4 isoform X1 [Labeo rohita]
Soc12G005570	Pam16	green	17.7721	Mitochondrial import inner membrane translocase subunit tim16-A [Collichthys lucidus]
Soc12G008920	Wbp2	green	17.7663	postacrosomal sheath WW domain-binding protein [Larimichthys crocea]
Soc21G008570	Zbtb1	green	17.0648	zinc finger and BTB domain-containing protein 1 isoform X1 [Larimichthys crocea]
Soc18G000180	--	green	16.769	histone-lysine N-methyltransferase 2B-like [Kryptolebias marmoratus]
Soc16G004260	AQP1	green	16.6607	aquaporin FA-CHIP [Larimichthys crocea]
Soc23G005430	Mrps11	green	16.4047	28S ribosomal protein S11, mitochondrial [Seriola lalandi dorsalis]
Soc06G008910	arl2bp	green	16.2396	ADP-ribosylation factor-like protein 2-binding protein [Larimichthys crocea]
Soc18G004290	MRPS25	green	16.1813	28S ribosomal protein S25, mitochondrial [Larimichthys crocea]
Soc06G002880	ANKRD26	green	15.8567	ankyrin repeat domain-containing protein 26 isoform X9 [Larimichthys crocea]
Soc22G002730	--	green	15.846	colorectal cancer-associated protein 2 [Labrus bergylta]
Soc14G000590	Trim16	green	15.8207	stonustoxin subunit beta [Larimichthys crocea]
Soc01G003310	ZDHHC24	green	15.4633	probable palmitoyltransferase ZDHHC24 [Larimichthys crocea]
Soc04G006450	Pigm	green	15.4053	GPI mannosyltransferase 1 [Collichthys lucidus]
Soc06G006060	IGF1R	green	15.3918	insulin-like growth factor 1 receptor [Nibea albiflora]
Soc05G000170	Fhl1	green	14.7981	four and a half LIM domains protein 1 [Larimichthys crocea]
Soc16G007290	MRPL34	green	14.7967	39S ribosomal protein L34, mitochondrial [Larimichthys crocea]
Soc17G002090	cep19	green	14.7013	centrosomal protein of 19 kDa [Larimichthys crocea]
Soc13G003140	PLPP2	green	14.6716	phospholipid phosphatase 2-like [Larimichthys crocea]
Soc22G002150	Akap1	green	14.5806	A-kinase anchor protein 1, mitochondrial [Larimichthys crocea]
Soc06G000860	Nlrp4f	green	14.5159	NLR family CARD domain-containing protein 3-like, partial [Larimichthys crocea]
Soc14G004540	ndufa4	green	14.186	Cytochrome c oxidase subunit NDUFA4 [Collichthys lucidus]
Soc03G003740	CIR1	green	14.1795	corepressor interacting with RBPJ 1 [Larimichthys crocea]
Soc13G004320	atp5if1b	green	13.9936	ATPase inhibitor B, mitochondrial [Larimichthys crocea]
Soc05G008210	tmem218	green	13.8915	transmembrane protein 218 [Anabas testudineus]
Soc20G004300	zdhhc1	green	13.7837	probable palmitoyltransferase ZDHHC11 [Larimichthys crocea]
Soc15G004780	Clip1	green	13.4891	CAP-Gly domain-containing linker protein 1 isoform X4 [Larimichthys crocea]
Soc12G007900	DRG2	green	13.3405	Developmentally-regulated GTP-binding protein 2 [Collichthys lucidus]
Soc10G001860	BTNL2	green	12.9844	butyrophilin-like protein 2 [Larimichthys crocea]
Soc02G000870	RPS6KB2	green	12.9199	ribosomal protein S6 kinase beta-2 isoform X2 [Larimichthys crocea]
Soc22G002660	timm8a	green	12.8499	mitochondrial import inner membrane translocase subunit Tim8 B [Larimichthys crocea]
Soc23G008020	CSNK2A2	green	12.783	casein kinase II subunit alpha'-like isoform X1 [Takifugu rubripes]
Soc07G003980	ARHGAP22	green	12.7731	rho GTPase-activating protein 22 isoform X2 [Larimichthys crocea]
Soc08G004430	Smim12	green	12.627	small integral membrane protein 12 [Larimichthys crocea]
Soc22G004860	PDCD10	green	12.6139	programmed cell death protein 10 [Larimichthys crocea]
Soc07G007320	PRORSD1	green	12.5149	prolyl-tRNA synthetase associated domain-containing protein 1-like [Larimichthys crocea]
Soc07G006540	mrpl57	green	12.5102	Ribosomal protein 63, mitochondrial [Collichthys lucidus]
Soc11G000460	--	green	12.4162	protein FAM207A [Larimichthys crocea]
Soc01G005000	ATP7A	green	11.9391	copper-transporting ATPase 1 [Larimichthys crocea]
Soc20G004450	FAM8A1	green	11.9107	protein FAM8A1 [Larimichthys crocea]
MSTRG.12228	--	green	11.7583	stonustoxin subunit beta [Larimichthys crocea]
Soc14G002760	NHLRC2	green	11.7088	NHL repeat-containing protein 2 [Larimichthys crocea]
Soc23G006830	--	green	11.6283	Gypsy retrotransposon integrase-like protein 1 [Takifugu flavidus]
Soc20G002380	CMC1	green	11.4061	C3orf68 homolog [Anoplopoma fimbria]
Soc11G003340	--	green	11.3923	OX-2 membrane glycoprotein-like isoform X2 [Larimichthys crocea]
Soc17G003480	FARP2	green	11.3143	FERM, ARHGEF and pleckstrin domain-containing protein 2 isoform X1 [Larimichthys crocea]
Soc14G006910	ubald1	green	11.2754	UBA-like domain-containing protein 1 [Larimichthys crocea]
Soc02G010390	dctn6	green	11.274	dynactin subunit 6-like [Acanthochromis polyacanthus]
Soc09G006840	TBCA	green	11.2158	tubulin-specific chaperone A [Larimichthys crocea]
Soc14G007310	zdhhc16b	green	11.0739	palmitoyltransferase ZDHHC16B [Larimichthys crocea]
Soc12G011570	Itga3	green	11.0508	integrin alpha-3 isoform X3 [Larimichthys crocea]
Soc04G001950	cd276	green	10.9742	HERV-H LTR-associating protein 2 [Collichthys lucidus]
Soc06G000030	Nup160	green	10.7724	Nuclear pore complex protein Nup160 [Larimichthys crocea]
Soc04G001490	RMC1	green	10.7125	regulator of MON1-CCZ1 complex isoform X1 [Sparus aurata]
Soc06G006260	PPP6R2	green	10.4344	serine/threonine-protein phosphatase 6 regulatory subunit 2-like isoform X1 [Larimichthys crocea]
Soc24G001060	nav3	green	10.3295	neuron navigator 3 isoform X6 [Larimichthys crocea]
Soc09G005330	RCL1	green	10.2782	RNA 3'-terminal phosphate cyclase-like protein isoform X1 [Larimichthys crocea]
Soc09G004340	Iscu	green	10.1985	Iron-sulfur cluster assembly enzyme ISCU, mitochondrial [Collichthys lucidus]
MSTRG.1584	Dnaja3	green	10.1654	dnaJ homolog subfamily A member 3, mitochondrial-like [Anabas testudineus]
Soc16G007360	Uqcrh	green	10.132	cytochrome b-c1 complex subunit 6, mitochondrial-like [Kryptolebias marmoratus]
Soc07G002240	ALDH18A1	green	10.1118	delta-1-pyrroline-5-carboxylate synthase isoform X1 [Larimichthys crocea]
Soc02G010940	fdx2	green	9.96075	PREDICTED: adrenodoxin-like protein, mitochondrial isoform X3 [Lates calcarifer]
Soc16G010280	DUSP12	green	9.80995	Dual specificity protein phosphatase 12 [Collichthys lucidus]
Soc10G005760	MB21D2	green	9.72989	Protein MB21D2 Mab-21 domain-containing protein 2 [Larimichthys crocea]
Soc20G010220	NDUFAF6	green	9.55499	NADH dehydrogenase (ubiquinone) complex I, assembly factor 6 isoform X1 [Sander lucioperca]
Soc07G000600	Chchd1	green	9.32574	coiled-coil-helix-coiled-coil-helix domain-containing protein 1 [Larimichthys crocea]
Soc23G002480	MINDY2	green	9.16027	ubiquitin carboxyl-terminal hydrolase MINDY-2 isoform X1 [Larimichthys crocea]
Soc15G010400	ydjc	green	8.80487	carbohydrate deacetylase isoform X3 [Larimichthys crocea]
Soc02G006190	WDR83OS	green	8.67625	protein Asterix [Maylandia zebra]
MSTRG.16271	--	green	8.64939	Polymeric immunoglobulin receptor [Collichthys lucidus]
Soc23G006260	Ildr2	green	8.60731	immunoglobulin-like domain-containing receptor 2 isoform X2 [Larimichthys crocea]
Soc18G010350	ccnq	green	8.51154	cyclin-Q [Larimichthys crocea]
Soc23G008940	Btn2a2	green	8.34495	Stonustoxin subunit alpha [Collichthys lucidus]
Soc06G000830	--	green	8.3307	Diacylglycerol kinase zeta [Collichthys lucidus]
Soc06G001940	exoc3l1	green	8.20287	exocyst complex component 3-like protein [Larimichthys crocea]
Soc23G006180	STK16	green	8.10011	serine/threonine-protein kinase 16 [Larimichthys crocea]
Soc18G005740	COPZ1	green	8.00349	PREDICTED: coatomer subunit zeta-1 isoform X1 [Nothobranchius furzeri]
Soc12G004400	Plpp3	green	7.51032	phospholipid phosphatase 3 [Larimichthys crocea]
Soc15G010140	Megf9	green	7.50098	Multiple epidermal growth factor-like domains protein 9 [Collichthys lucidus]
Soc06G000370	Fcsk	green	7.47779	L-fucose kinase isoform X1 [Larimichthys crocea]
Soc17G005460	UBE2R2	green	7.45334	ubiquitin-conjugating enzyme E2 R2 [Larimichthys crocea]
Soc21G003390	MTLN	green	7.16192	Translocation protein SEC63 -like protein [Collichthys lucidus]
Soc17G000250	--	green	7.12144	PREDICTED: myosin-11-like [Stegastes partitus]
Soc08G000900	stk3	green	6.90704	serine/threonine-protein kinase 3 [Larimichthys crocea]
Soc21G004400	ccdc167	green	6.88229	coiled-coil domain-containing protein 167 [Larimichthys crocea]
Soc02G005310	KIF16B	green	6.83853	kinesin-like protein KIF16B isoform X5 [Larimichthys crocea]
Soc04G005780	MAK	green	6.74827	serine/threonine-protein kinase MAK isoform X2 [Larimichthys crocea]
Soc18G000150	MITF	green	6.7339	transcription factor E3 [Larimichthys crocea]
Soc22G000490	PGM2L1	green	6.61171	glucose 1,6-bisphosphate synthase [Larimichthys crocea]
Soc16G001160	tmem71	green	6.5925	transmembrane protein 71 [Larimichthys crocea]
Soc17G003390	SCLY	green	6.49832	selenocysteine lyase isoform X1 [Larimichthys crocea]
MSTRG.21217	--	green	6.33987	lambda-recombinase-like protein, partial [Tetraodon nigroviridis]
Soc06G003560	slc35b4	green	6.25696	UDP-xylose and UDP-N-acetylglucosamine transporter [Larimichthys crocea]
Soc07G005660	ikzf5	green	6.15612	zinc finger protein Pegasus [Larimichthys crocea]
Soc05G003420	SLC25A14	green	6.07862	brain mitochondrial carrier protein 1 [Larimichthys crocea]
Soc13G008150	qrsl1	green	6.07049	glutamyl-tRNA(Gln) amidotransferase subunit A, mitochondrial [Larimichthys crocea]
Soc12G009010	Rbfox2	green	6.03872	RNA binding protein fox-1 homolog 2 isoform X3 [Larimichthys crocea]
Soc02G003440	Cd300lf	green	5.98955	CMRF35-like molecule 8 [Larimichthys crocea]
Soc02G007930	FAT1	green	5.85826	protocadherin Fat 1 isoform X3 [Larimichthys crocea]
Soc20G005010	ABCB1	green	5.66375	Multidrug resistance protein 1 [Larimichthys crocea]
Soc19G006960	zgc:112163	green	5.58347	UPF0739 protein C1orf74 homolog [Larimichthys crocea]
Soc06G002030	tmem231	green	5.57981	transmembrane protein 231 [Larimichthys crocea]
Soc17G006160	CTXN1	green	5.49872	cortexin-1 [Larimichthys crocea]
Soc03G009260	FUNDC1	green	5.37208	FUN14 domain-containing protein 1 [Larimichthys crocea]
Soc20G011020	PMVK	green	5.30277	phosphomevalonate kinase [Larimichthys crocea]
Soc08G002370	C6orf62	green	5.04013	DUF4566 domain containing protein [Scophthalmus maximus]
Soc21G000430	Smim8	green	4.81017	small integral membrane protein 8 [Larimichthys crocea]
Soc12G007970	LLGL1	green	4.80193	lethal(2) giant larvae protein homolog 1 [Larimichthys crocea]
Soc14G001380	mrpl10	green	4.32823	39S ribosomal protein L10, mitochondrial [Sparus aurata]
Soc10G001030	ift46	green	4.28595	intraflagellar transport protein 46 homolog [Larimichthys crocea]
Soc17G002510	FRYL	green	4.17103	protein furry homolog-like isoform X3 [Larimichthys crocea]
Soc13G005820	Flvcr2	green	4.14582	feline leukemia virus subgroup C receptor-related protein 2 isoform X3 [Larimichthys crocea]
Soc09G003890	Abl1	green	4.10977	tyrosine-protein kinase ABL1 isoform X2 [Larimichthys crocea]
Soc01G006940	UBE2D2	green	4.10961	ubiquitin-conjugating enzyme E2 D2 isoform X1 [Oreochromis niloticus]
Soc08G007650	Hsd17b8	green	4.07508	estradiol 17-beta-dehydrogenase 8 [Larimichthys crocea]
Soc11G001570	CASK	green	3.98778	Peripheral plasma membrane protein CASK [Collichthys lucidus]
Soc22G008770	FNDC3A	green	3.98384	fibronectin type-III domain-containing protein 3A [Larimichthys crocea]
Soc06G000900	NEDD1	green	3.92527	protein NEDD1 isoform X1 [Larimichthys crocea]
Soc12G010530	ttc30a	green	3.88798	tetratricopeptide repeat protein 30A isoform X2 [Larimichthys crocea]
Soc03G002140	im:6907446	green	3.84915	Ashwin [Larimichthys crocea]
Soc07G006650	Nphp1	green	3.84211	nephrocystin-1 [Larimichthys crocea]
Soc19G008710	PFDN5	green	3.83935	prefoldin subunit 5 [Larimichthys crocea]
Soc12G011030	Nupr1	green	3.77617	Nuclear protein 1 [Collichthys lucidus]
Soc07G006710	--	green	3.75308	Echinoderm microtubule-associated protein-like 6 [Collichthys lucidus]
Soc22G002010	THAP5	green	3.73433	THAP domain-containing protein 5 [Larimichthys crocea]
Soc12G002490	HROB	green	3.72132	DUF4539 domain containing protein [Scophthalmus maximus]
Soc14G002860	tlk2	green	3.61395	serine/threonine-protein kinase tousled-like 2 isoform X1 [Larimichthys crocea]
Soc02G011590	Atl2	green	3.57592	Atlastin-2 [Collichthys lucidus]
Soc07G002800	mrpl14	green	3.56776	39S ribosomal protein L14, mitochondrial [Larimichthys crocea]
Soc02G002920	Cant1	green	3.46149	soluble calcium-activated nucleotidase 1-like isoform X1 [Larimichthys crocea]
Soc19G007720	CAPZB	green	3.44683	F-actin-capping protein subunit beta isoform X1 [Larimichthys crocea]
Soc10G001170	--	green	3.42355	Endonuclease domain-containing 1 protein [Larimichthys crocea]
Soc12G005130	--	green	3.38988	protein FAM104B [Acanthochromis polyacanthus]
Soc02G009230	cfap97	green	3.34535	Ufm1-specific protease 2 [Collichthys lucidus]
Soc05G005590	NDUFA2	green	3.31357	NADH dehydrogenase [ubiquinone] 1 alpha subcomplex subunit 2 [Larimichthys crocea]
Soc03G000910	Lmln	green	3.2929	leishmanolysin-like peptidase [Seriola dumerili]
Soc21G003270	FEZ2	green	3.28225	fasciculation and elongation protein zeta-2 isoform X2 [Larimichthys crocea]
Soc07G004910	TYSND1	green	3.26947	peroxisomal leader peptide-processing protease [Larimichthys crocea]
Soc19G007180	Tusc2	green	3.25625	tumor suppressor candidate 2 [Larimichthys crocea]
Soc04G001790	SAT1	green	3.18074	diamine acetyltransferase 1 [Larimichthys crocea]
Soc11G002830	RPGR	green	3.14819	X-linked retinitis pigmentosa GTPase regulator-like isoform X2 [Larimichthys crocea]
Soc02G011940	Sptbn1	green	3.11416	spectrin beta chain, non-erythrocytic 1 isoform X1 [Larimichthys crocea]
Soc13G000400	FBXO34	green	3.10972	F-box only protein 34 [Larimichthys crocea]
Soc02G009030	PRELID1	green	3.06381	PRELI domain-containing protein 1, mitochondrial [Larimichthys crocea]
Soc06G011090	Lrp5	green	2.90236	low-density lipoprotein receptor-related protein 5 [Larimichthys crocea]
Soc14G003530	Lrrc20	green	2.8875	Leucine-rich repeat-containing protein 20 [Larimichthys crocea]
Soc14G005700	rhot2	green	2.8753	mitochondrial Rho GTPase 2 isoform X1 [Larimichthys crocea]
Soc12G006710	FBXW9	green	2.79825	F-box/WD repeat-containing protein 9 [Larimichthys crocea]
Soc15G007560	Myorg	green	2.7915	Myogenesis-regulating glycosidase [Larimichthys crocea]
MSTRG.14135	--	green	2.78852	TCR-alpha V segment II-80, partial [Danio rerio]
Soc16G006030	mul1a	green	2.7619	Mitochondrial ubiquitin ligase activator of nfkb 1-A [Collichthys lucidus]
Soc01G003180	PLAAT3	green	2.75952	HRAS-like suppressor 3 [Cottoperca gobio]
Soc18G009170	MICOS10	green	2.74858	MICOS complex subunit MIC10 [Larimichthys crocea]
Soc15G006910	--	green	2.69401	probable isoprenylcysteine alpha-carbonyl methylesterase ICME [Larimichthys crocea]
Soc06G011210	CFDP1	green	2.60062	craniofacial development protein 1 isoform X2 [Larimichthys crocea]
Soc16G003690	chmp5	green	2.58535	charged multivesicular body protein 5 [Larimichthys crocea]
Soc15G000260	wdr5	green	2.56984	WD repeat-containing protein 5-like [Anabas testudineus]
Soc09G002810	Sfswap	green	2.55939	splicing factor, suppressor of white-apricot homolog isoform X1 [Larimichthys crocea]
Soc23G002460	rnf111-c	green	2.51333	E3 ubiquitin-protein ligase Arkadia isoform X1 [Larimichthys crocea]
Soc18G000450	EDEM2	green	2.48887	ER degradation-enhancing alpha-mannosidase-like protein 2 [Collichthys lucidus]
Soc14G002850	ITGB3	green	2.4271	integrin beta-3 [Larimichthys crocea]
Soc24G004050	Gnai1	green	2.12794	guanine nucleotide-binding protein G(i) subunit alpha-1 [Larimichthys crocea]
Soc23G005890	CUL4B	green	2.10822	cullin-4B [Larimichthys crocea]
Soc20G004720	ERP44	green	1.96487	endoplasmic reticulum resident protein 44 [Larimichthys crocea]
Soc15G008700	FAM102A	green	1.90722	protein FAM102A [Larimichthys crocea]
Soc07G002430	b3galnt2	green	1.86882	UDP-GalNAc:beta-1,3-N-acetylgalactosaminyltransferase 2 [Collichthys lucidus]
MSTRG.3323	NLRC3	green	1.86833	LOW QUALITY PROTEIN: NACHT, LRR and PYD domains-containing protein 14-like [Sparus aurata]
Soc23G005190	tars3	green	1.66495	threonine--tRNA ligase, cytoplasmic [Larimichthys crocea]
Soc02G011020	LYL1	green	1.42908	protein lyl-1-like isoform X1 [Larimichthys crocea]
Soc22G005090	Zbtb38	green	1.40861	zinc finger and BTB domain-containing protein 38 [Larimichthys crocea]
Soc18G008180	DCP1A	green	1.34174	mRNA-decapping enzyme 1A [Larimichthys crocea]
Soc12G005380	usp22	green	0.775032	ubiquitin carboxyl-terminal hydrolase 22 isoform X1 [Larimichthys crocea]
Soc04G001810	PDHA1	green	0.630958	pyruvate dehydrogenase E1 component subunit alpha, mitochondrial isoform X1 [Larimichthys crocea]
